# Supplementary material for: {2-[2-(Isopropyl­amino)­ethyl­imino­meth­yl]-5-meth­oxy­phenolato}(thio­cyanato­-κN)nickel(II)
Source: Acta Crystallogr Sect E Struct Rep Online. 2010 Jul 14;66(Pt 8):m935. doi: 10.1107/S1600536810027236 (PMC3007448; doi:10.1107/S1600536810027236)
Supplement: Supplementary file 1 [file e-66-0m935-sup1.cif]

##############################################################################
###                                                                        ###
###        Electronic paper (Acta Crystallographica Section E)             ###
###                                                                        ###
##############################################################################
#                                                                            #
# This CIF contains the data in a paper accepted for publication in Acta     #
# Crystallographica Section E. It conforms to the requirements of Notes      #
# for Authors for Section E, and has been peer reviewed under the auspices   #
# of the IUCr Commission on Journals.                                        #
#                                                                            #
# Full details of the Crystallographic Information File format               #
# are given in the paper "The Crystallographic Information File (CIF):       #
# a New Standard Archive File for Crystallography" by S. R. Hall, F. H.      #
# Allen and I. D. Brown [Acta Cryst. (1991), A47, 655-685].                  #
#                                                                            #
# The current version of the core CIF dictionary is obtainable from          #
# ftp://ftp.iucr.org/pub/cif_core.dic. The current version number is 2.4.    #
#                                                                            #
# Software is freely available for graphical display of the structure(s) in  #
# this CIF.  For information consult the CIF home page http://www.iucr.org/  #
# cif/home.html                                                              #
#                                                                            #
# This file may be used for bona fide research purposes within the           #
# scientific community so long as proper attribution is given to the journal # 
# article from which it was obtained.                                        #
#                                                                            #
##############################################################################
                                             
data_global
_audit_creation_method     'form.cif (version 2.0)'
_journal_data_validation_number     ?
_journal_date_recd_electronic     2010-07-06
_journal_date_accepted     2010-07-08
_journal_name_full     'Acta Crystallographica, Section E'
_journal_year     2010
_journal_volume     66
_journal_issue      8
_journal_page_first     m935
_journal_page_last     m935
_journal_paper_category     QM
_journal_coeditor_code     LH5081
_publ_contact_author_name     'Jiu-Fu Lu'
_publ_contact_author_address
;
School of Chemistry and Environmental Science
Shaanxi University of Technology
Hanzhong 723000
People's Republic of China
;
_publ_contact_author_email     jiufulu@163.com
_publ_contact_author_fax     ?
_publ_contact_author_phone     ?
_publ_section_title
;\
{2-[2-(Isopropylamino)ethyliminomethyl]-5-methoxyphenolato}\
(thiocyanato-\k<i>N</i>)nickel(II)
;
loop_
    _publ_author_name
    _publ_author_address
    'Si-Yu Yue'
;
School of Chemistry and Environmental Science
Shaanxi University of Technology
Hanzhong 723000
People's Republic of China
;
    'Jiu-Fu Lu'
;
School of Chemistry and Environmental Science
Shaanxi University of Technology
Hanzhong 723000
People's Republic of China
;
data_I
_audit_creation_method     SHELXL-97
_chemical_name_systematic
;
{2-[2-(Isopropylamino)ethyliminomethyl]-5-methoxyphenolato}
(thiocyanato-\k<i>N</i>)nickel(II)
;
_chemical_name_common     ?
_chemical_formula_moiety     'C14 H19 N3 Ni O2 S'
_chemical_formula_sum     'C14 H19 N3 Ni O2 S'
_chemical_formula_iupac     '[Ni (C13 H19 N2 O2) (N C S)]'
_chemical_formula_weight     352.09
_chemical_melting_point     ?
_symmetry_cell_setting     monoclinic
_symmetry_space_group_name_H-M     'P 21/c'
_symmetry_space_group_name_Hall     '-P 2ybc'
loop_
    _symmetry_equiv_pos_as_xyz
    'x, y, z'
    '-x, y+1/2, -z+1/2'
    '-x, -y, -z'
    'x, -y-1/2, z-1/2'
_cell_length_a     12.5653(10)
_cell_length_b     11.5197(9)
_cell_length_c     12.6916(10)
_cell_angle_alpha     90.00
_cell_angle_beta     119.393(4)
_cell_angle_gamma     90.00
_cell_volume     1600.6(2)
_cell_formula_units_Z     4
_cell_measurement_reflns_used     2662
_cell_measurement_theta_min     2.5
_cell_measurement_theta_max     25.3
_cell_measurement_temperature     298(2)
_exptl_crystal_description     Block
_exptl_crystal_colour     red
_exptl_crystal_size_max     0.25
_exptl_crystal_size_mid     0.23
_exptl_crystal_size_min     0.22
_exptl_crystal_density_diffrn     1.461
_exptl_crystal_density_meas     ?
_exptl_crystal_density_method     'not measured'
_exptl_crystal_F_000     736
_exptl_absorpt_coefficient_mu     1.349
_exptl_absorpt_correction_type     multi-scan
_exptl_absorpt_process_details     '(SADABS; Sheldrick, 1996)'
_exptl_absorpt_correction_T_min     0.7291
_exptl_absorpt_correction_T_max     0.7556
_exptl_special_details
;
;
_diffrn_ambient_temperature     298(2)
_diffrn_radiation_type     MoK\a
_diffrn_radiation_wavelength     0.71073
_diffrn_radiation_source     'fine-focus sealed tube'
_diffrn_radiation_monochromator     graphite
_diffrn_measurement_device_type     'Bruker APEXII CCD area-detector'
_diffrn_measurement_method     '\w scans'
_diffrn_detector_area_resol_mean     ?
_diffrn_reflns_number     9225
_diffrn_reflns_av_R_equivalents     0.0255
_diffrn_reflns_av_sigmaI/netI     0.0330
_diffrn_reflns_theta_min     1.86
_diffrn_reflns_theta_max     26.99
_diffrn_reflns_theta_full     26.99
_diffrn_measured_fraction_theta_max     0.992
_diffrn_measured_fraction_theta_full     0.992
_diffrn_reflns_limit_h_min     -15
_diffrn_reflns_limit_h_max     16
_diffrn_reflns_limit_k_min     -14
_diffrn_reflns_limit_k_max     12
_diffrn_reflns_limit_l_min     -16
_diffrn_reflns_limit_l_max     15
_diffrn_standards_number     0
_diffrn_standards_interval_count     .
_diffrn_standards_interval_time     .
_diffrn_standards_decay_%     ?
_refine_special_details
;
 Refinement of F^2^ against ALL reflections.  The weighted R-factor wR and
 goodness of fit S are based on F^2^, conventional R-factors R are based
 on F, with F set to zero for negative F^2^. The threshold expression of
 F^2^ > 2sigma(F^2^) is used only for calculating R-factors(gt) etc. and is
 not relevant to the choice of reflections for refinement.  R-factors based
 on F^2^ are statistically about twice as large as those based on F, and R-
 factors based on ALL data will be even larger.
;
_reflns_number_total     3458
_reflns_number_gt     2494
_reflns_threshold_expression     I>2\s(I)
_refine_ls_structure_factor_coef     Fsqd
_refine_ls_matrix_type     full
_refine_ls_R_factor_all     0.0802
_refine_ls_R_factor_gt     0.0577
_refine_ls_wR_factor_gt     0.1477
_refine_ls_wR_factor_ref     0.1598
_refine_ls_goodness_of_fit_ref     1.073
_refine_ls_restrained_S_all     1.073
_refine_ls_number_reflns     3458
_refine_ls_number_parameters     196
_refine_ls_number_restraints     1
_refine_ls_hydrogen_treatment     mixed
_refine_ls_weighting_scheme     calc
_refine_ls_weighting_details
         'calc w=1/[\s^2^(Fo^2^)+(0.0583P)^2^+2.8719P] where P=(Fo^2^+2Fc^2^)/3'
_atom_sites_solution_hydrogens     geom
_atom_sites_solution_primary     direct
_atom_sites_solution_secondary     difmap
_refine_ls_shift/su_max     0.000
_refine_ls_shift/su_mean     0.000
_refine_diff_density_max     0.752
_refine_diff_density_min     -0.601
_refine_ls_extinction_method     none
_refine_ls_extinction_coef     ?
loop_
    _atom_type_symbol
    _atom_type_description
    _atom_type_scat_dispersion_real
    _atom_type_scat_dispersion_imag
    _atom_type_scat_source
    'C' 'C' 0.0033 0.0016
                         'International Tables Vol C Tables 4.2.6.8 and 6.1.1.4'
    'H' 'H' 0.0000 0.0000
                         'International Tables Vol C Tables 4.2.6.8 and 6.1.1.4'
    'N' 'N' 0.0061 0.0033
                         'International Tables Vol C Tables 4.2.6.8 and 6.1.1.4'
    'O' 'O' 0.0106 0.0060
                         'International Tables Vol C Tables 4.2.6.8 and 6.1.1.4'
    'Ni' 'Ni' 0.3393 1.1124
                         'International Tables Vol C Tables 4.2.6.8 and 6.1.1.4'
    'S' 'S' 0.1246 0.1234
                         'International Tables Vol C Tables 4.2.6.8 and 6.1.1.4'
_computing_data_collection     'APEX2 (Bruker, 2004)'
_computing_cell_refinement     'SAINT (Bruker, 2004)'
_computing_data_reduction     'SAINT (Bruker, 2004)'
_computing_structure_solution     'SHELXS97 (Sheldrick, 2008)'
_computing_structure_refinement     'SHELXL97 (Sheldrick, 2008)'
_computing_molecular_graphics     'SHELXTL (Sheldrick, 2008)'
_computing_publication_material     'SHELXTL (Sheldrick, 2008)'
loop_
    _atom_site_type_symbol
    _atom_site_label
    _atom_site_fract_x
    _atom_site_fract_y
    _atom_site_fract_z
    _atom_site_U_iso_or_equiv
    _atom_site_adp_type
    _atom_site_calc_flag
    _atom_site_refinement_flags
    _atom_site_occupancy
    _atom_site_disorder_assembly
    _atom_site_disorder_group
    Ni Ni1 0.94253(5) 0.61180(5) 0.55042(5) 0.0531(2) Uani d . 1 . .
    N N1 0.8398(4) 0.6742(3) 0.4000(3) 0.0593(10) Uani d . 1 . .
    N N2 1.0753(4) 0.6959(4) 0.5468(4) 0.0646(11) Uani d D 1 . .
    N N3 1.0554(4) 0.5515(4) 0.7021(4) 0.0636(11) Uani d . 1 . .
    O O1 0.8235(3) 0.5227(3) 0.5535(3) 0.0610(8) Uani d . 1 . .
    O O2 0.4509(3) 0.3133(4) 0.4042(3) 0.0836(12) Uani d . 1 . .
    S S1 1.24390(18) 0.4763(2) 0.92183(14) 0.1086(7) Uani d . 1 . .
    C C1 0.6645(4) 0.5528(4) 0.3496(4) 0.0545(11) Uani d . 1 . .
    C C2 0.7132(4) 0.5012(4) 0.4638(4) 0.0530(11) Uani d . 1 . .
    C C3 0.6407(4) 0.4205(4) 0.4841(4) 0.0560(11) Uani d . 1 . .
    H H3 0.6705 0.3869 0.5600 0.067 Uiso calc R 1 . .
    C C4 0.5259(5) 0.3910(5) 0.3922(5) 0.0639(13) Uani d . 1 . .
    C C5 0.4792(5) 0.4400(6) 0.2774(5) 0.0773(16) Uani d . 1 . .
    H H5 0.4026 0.4186 0.2152 0.093 Uiso calc R 1 . .
    C C6 0.5467(5) 0.5184(5) 0.2584(5) 0.0713(15) Uani d . 1 . .
    H H6 0.5149 0.5517 0.1821 0.086 Uiso calc R 1 . .
    C C7 0.7299(5) 0.6411(4) 0.3259(4) 0.0621(13) Uani d . 1 . .
    H H7 0.6899 0.6777 0.2510 0.075 Uiso calc R 1 . .
    C C8 0.8943(6) 0.7672(5) 0.3645(5) 0.0822(17) Uani d . 1 . .
    H H8A 0.8816 0.8416 0.3925 0.099 Uiso calc R 1 . .
    H H8B 0.8581 0.7700 0.2772 0.099 Uiso calc R 1 . .
    C C9 1.0311(6) 0.7397(6) 0.4236(5) 0.0834(18) Uani d . 1 . .
    H H9A 1.0448 0.6818 0.3760 0.100 Uiso calc R 1 . .
    H H9B 1.0758 0.8093 0.4262 0.100 Uiso calc R 1 . .
    C C10 1.1434(5) 0.7834(5) 0.6505(5) 0.0723(15) Uani d . 1 . .
    H H10 1.1569 0.7437 0.7243 0.087 Uiso calc R 1 . .
    C C11 1.0702(9) 0.8835(7) 0.6392(8) 0.131(3) Uani d . 1 . .
    H H11A 1.1127 0.9315 0.7096 0.196 Uiso calc R 1 . .
    H H11B 0.9938 0.8590 0.6317 0.196 Uiso calc R 1 . .
    H H11C 1.0554 0.9269 0.5686 0.196 Uiso calc R 1 . .
    C C12 1.2673(6) 0.8053(8) 0.6660(6) 0.107(2) Uani d . 1 . .
    H H12A 1.2595 0.8362 0.5923 0.161 Uiso calc R 1 . .
    H H12B 1.3122 0.7338 0.6854 0.161 Uiso calc R 1 . .
    H H12C 1.3099 0.8601 0.7303 0.161 Uiso calc R 1 . .
    C C13 0.4892(6) 0.2617(6) 0.5198(6) 0.093(2) Uani d . 1 . .
    H H13A 0.5602 0.2146 0.5421 0.139 Uiso calc R 1 . .
    H H13B 0.4246 0.2142 0.5159 0.139 Uiso calc R 1 . .
    H H13C 0.5086 0.3216 0.5790 0.139 Uiso calc R 1 . .
    C C14 1.1335(5) 0.5202(5) 0.7934(5) 0.0619(12) Uani d . 1 . .
    H H2 1.138(3) 0.645(4) 0.570(5) 0.080 Uiso d D 1 . .
loop_
    _atom_site_aniso_label
    _atom_site_aniso_U_11
    _atom_site_aniso_U_22
    _atom_site_aniso_U_33
    _atom_site_aniso_U_12
    _atom_site_aniso_U_13
    _atom_site_aniso_U_23
    Ni1 0.0558(4) 0.0484(3) 0.0500(3) -0.0051(3) 0.0219(3) 0.0044(3)
    N1 0.074(3) 0.046(2) 0.053(2) 0.0041(19) 0.028(2) 0.0084(17)
    N2 0.077(3) 0.053(2) 0.072(3) -0.005(2) 0.043(2) -0.005(2)
    N3 0.057(2) 0.064(3) 0.056(2) -0.006(2) 0.018(2) 0.006(2)
    O1 0.0469(17) 0.074(2) 0.0515(17) -0.0055(16) 0.0156(14) 0.0116(16)
    O2 0.065(2) 0.101(3) 0.075(2) -0.028(2) 0.0270(19) -0.026(2)
    S1 0.1005(13) 0.1439(17) 0.0576(8) 0.0531(12) 0.0204(8) 0.0087(10)
    C1 0.049(2) 0.061(3) 0.050(2) 0.011(2) 0.021(2) 0.004(2)
    C2 0.048(2) 0.058(3) 0.052(2) 0.008(2) 0.023(2) -0.006(2)
    C3 0.052(3) 0.063(3) 0.051(2) -0.003(2) 0.024(2) -0.002(2)
    C4 0.053(3) 0.073(3) 0.064(3) -0.005(3) 0.028(2) -0.020(3)
    C5 0.052(3) 0.097(4) 0.061(3) 0.005(3) 0.011(2) -0.016(3)
    C6 0.063(3) 0.084(4) 0.053(3) 0.009(3) 0.017(2) 0.005(3)
    C7 0.071(3) 0.057(3) 0.050(3) 0.022(2) 0.024(2) 0.012(2)
    C8 0.112(5) 0.059(3) 0.074(4) -0.006(3) 0.044(3) 0.012(3)
    C9 0.104(5) 0.076(4) 0.072(4) -0.026(3) 0.044(3) 0.004(3)
    C10 0.082(4) 0.058(3) 0.078(3) -0.021(3) 0.040(3) -0.010(3)
    C11 0.164(8) 0.104(6) 0.106(6) 0.043(6) 0.052(5) -0.027(5)
    C12 0.086(5) 0.146(7) 0.093(5) -0.027(5) 0.047(4) -0.015(5)
    C13 0.086(4) 0.110(5) 0.085(4) -0.042(4) 0.044(4) -0.022(4)
    C14 0.064(3) 0.063(3) 0.059(3) 0.002(2) 0.030(3) -0.006(2)
_geom_special_details
;
 All esds (except the esd in the dihedral angle between two l.s. planes)
 are estimated using the full covariance matrix.  The cell esds are taken
 into account individually in the estimation of esds in distances, angles
 and torsion angles; correlations between esds in cell parameters are only
 used when they are defined by crystal symmetry.  An approximate (isotropic)
 treatment of cell esds is used for estimating esds involving l.s. planes.
;
loop_
    _geom_bond_atom_site_label_1
    _geom_bond_atom_site_label_2
    _geom_bond_site_symmetry_2
    _geom_bond_distance
    _geom_bond_publ_flag
    Ni1 O1 . 1.830(3) y
    Ni1 N1 . 1.846(4) y
    Ni1 N3 . 1.876(4) y
    Ni1 N2 . 1.949(4) y
    N1 C7 . 1.290(6) ?
    N1 C8 . 1.457(7) ?
    N2 C9 . 1.469(7) ?
    N2 C10 . 1.541(6) ?
    N2 H2 . 0.91(5) ?
    N3 C14 . 1.148(6) ?
    O1 C2 . 1.315(5) ?
    O2 C4 . 1.361(6) ?
    O2 C13 . 1.430(7) ?
    S1 C14 . 1.618(5) ?
    C1 C2 . 1.400(6) ?
    C1 C6 . 1.416(7) ?
    C1 C7 . 1.429(7) ?
    C2 C3 . 1.411(7) ?
    C3 C4 . 1.380(7) ?
    C3 H3 . 0.9300 ?
    C4 C5 . 1.395(8) ?
    C5 C6 . 1.340(8) ?
    C5 H5 . 0.9300 ?
    C6 H6 . 0.9300 ?
    C7 H7 . 0.9300 ?
    C8 C9 . 1.534(8) ?
    C8 H8A . 0.9700 ?
    C8 H8B . 0.9700 ?
    C9 H9A . 0.9700 ?
    C9 H9B . 0.9700 ?
    C10 C11 . 1.436(9) ?
    C10 C12 . 1.492(8) ?
    C10 H10 . 0.9800 ?
    C11 H11A . 0.9600 ?
    C11 H11B . 0.9600 ?
    C11 H11C . 0.9600 ?
    C12 H12A . 0.9600 ?
    C12 H12B . 0.9600 ?
    C12 H12C . 0.9600 ?
    C13 H13A . 0.9600 ?
    C13 H13B . 0.9600 ?
    C13 H13C . 0.9600 ?
loop_
    _geom_angle_atom_site_label_1
    _geom_angle_atom_site_label_2
    _geom_angle_atom_site_label_3
    _geom_angle_site_symmetry_1
    _geom_angle_site_symmetry_3
    _geom_angle
    _geom_angle_publ_flag
    O1 Ni1 N1 . . 94.39(16) y
    O1 Ni1 N3 . . 89.12(16) y
    N1 Ni1 N3 . . 176.32(19) y
    O1 Ni1 N2 . . 175.67(17) y
    N1 Ni1 N2 . . 87.39(19) y
    N3 Ni1 N2 . . 89.03(19) y
    C7 N1 C8 . . 119.3(4) ?
    C7 N1 Ni1 . . 126.5(4) ?
    C8 N1 Ni1 . . 114.2(4) ?
    C9 N2 C10 . . 116.5(4) ?
    C9 N2 Ni1 . . 108.3(3) ?
    C10 N2 Ni1 . . 115.3(3) ?
    C9 N2 H2 . . 113(4) ?
    C10 N2 H2 . . 97(4) ?
    Ni1 N2 H2 . . 106(4) ?
    C14 N3 Ni1 . . 173.1(4) ?
    C2 O1 Ni1 . . 127.7(3) ?
    C4 O2 C13 . . 119.0(4) ?
    C2 C1 C6 . . 118.6(5) ?
    C2 C1 C7 . . 121.1(4) ?
    C6 C1 C7 . . 120.3(4) ?
    O1 C2 C1 . . 123.8(4) ?
    O1 C2 C3 . . 117.8(4) ?
    C1 C2 C3 . . 118.4(4) ?
    C4 C3 C2 . . 120.6(5) ?
    C4 C3 H3 . . 119.7 ?
    C2 C3 H3 . . 119.7 ?
    O2 C4 C3 . . 124.2(5) ?
    O2 C4 C5 . . 115.1(5) ?
    C3 C4 C5 . . 120.8(5) ?
    C6 C5 C4 . . 118.8(5) ?
    C6 C5 H5 . . 120.6 ?
    C4 C5 H5 . . 120.6 ?
    C5 C6 C1 . . 122.8(5) ?
    C5 C6 H6 . . 118.6 ?
    C1 C6 H6 . . 118.6 ?
    N1 C7 C1 . . 125.2(4) ?
    N1 C7 H7 . . 117.4 ?
    C1 C7 H7 . . 117.4 ?
    N1 C8 C9 . . 106.3(4) ?
    N1 C8 H8A . . 110.5 ?
    C9 C8 H8A . . 110.5 ?
    N1 C8 H8B . . 110.5 ?
    C9 C8 H8B . . 110.5 ?
    H8A C8 H8B . . 108.7 ?
    N2 C9 C8 . . 109.8(5) ?
    N2 C9 H9A . . 109.7 ?
    C8 C9 H9A . . 109.7 ?
    N2 C9 H9B . . 109.7 ?
    C8 C9 H9B . . 109.7 ?
    H9A C9 H9B . . 108.2 ?
    C11 C10 C12 . . 116.9(7) ?
    C11 C10 N2 . . 112.3(5) ?
    C12 C10 N2 . . 109.2(5) ?
    C11 C10 H10 . . 105.8 ?
    C12 C10 H10 . . 105.8 ?
    N2 C10 H10 . . 105.8 ?
    C10 C11 H11A . . 109.5 ?
    C10 C11 H11B . . 109.5 ?
    H11A C11 H11B . . 109.5 ?
    C10 C11 H11C . . 109.5 ?
    H11A C11 H11C . . 109.5 ?
    H11B C11 H11C . . 109.5 ?
    C10 C12 H12A . . 109.5 ?
    C10 C12 H12B . . 109.5 ?
    H12A C12 H12B . . 109.5 ?
    C10 C12 H12C . . 109.5 ?
    H12A C12 H12C . . 109.5 ?
    H12B C12 H12C . . 109.5 ?
    O2 C13 H13A . . 109.5 ?
    O2 C13 H13B . . 109.5 ?
    H13A C13 H13B . . 109.5 ?
    O2 C13 H13C . . 109.5 ?
    H13A C13 H13C . . 109.5 ?
    H13B C13 H13C . . 109.5 ?
    N3 C14 S1 . . 179.7(6) ?
