# Supplementary material for: {2-[2-(Isopropyl­amino)­ethyl­imino­meth­yl]-5-meth­oxy­phenolato}(thio­cyanato­-κN)nickel(II)
Source: Acta Crystallogr Sect E Struct Rep Online. 2010 Jul 14;66(Pt 8):m935. doi: 10.1107/S1600536810027236 (PMC3007448; doi:10.1107/S1600536810027236)
Supplement: Supplementary file 2 [file e-66-0m935-Isup2.hkl]

# 
# h,k,l, Fc-squared, Fo-squared, sigma(Fo-squared) and status flag 
# 
data_I
_shelx_title ' P21c in P2(1)/c' 
_shelx_refln_list_code          4 
_shelx_F_calc_maximum      213.45 
_exptl_crystal_F_000       736.00 
_reflns_d_resolution_high  0.7831 
 
loop_ 
 _symmetry_equiv_pos_as_xyz 
 'x, y, z' 
 '-x, y+1/2, -z+1/2' 
 '-x, -y, -z' 
 'x, -y-1/2, z-1/2' 
 
_cell_length_a    12.5653 
_cell_length_b    11.5197 
_cell_length_c    12.6916 
_cell_angle_alpha  90.000 
_cell_angle_beta  119.393 
_cell_angle_gamma  90.000 
 
_shelx_F_squared_multiplier     1.000 
 
loop_ 
 _refln_index_h 
 _refln_index_k 
 _refln_index_l 
 _refln_F_squared_calc 
 _refln_F_squared_meas 
 _refln_F_squared_sigma 
 _refln_observed_status 
   1   0   0    14320.34    14433.29    198.44 o 
   2   0   0     8328.27     8124.84    111.39 o 
   3   0   0      849.78     1072.24     21.53 o 
   4   0   0     2757.92     2606.41     43.99 o 
   5   0   0     5244.05     5230.60     81.44 o 
   6   0   0      851.60      757.26     22.46 o 
   7   0   0     1441.68     1472.39     35.57 o 
   8   0   0     1160.77     1087.21     31.83 o 
   9   0   0     1634.87     1584.12     40.02 o 
  10   0   0     1654.93     1701.16     33.30 o 
  11   0   0       27.76       25.27      7.61 o 
  12   0   0       19.14       19.19     11.70 o 
   1   1   0      422.43      680.03     13.10 o 
   2   1   0      105.95      145.80      4.63 o 
   3   1   0      864.50     1019.20     30.85 o 
   4   1   0      138.80      112.83      5.62 o 
   5   1   0     1255.57     1199.59     17.77 o 
   6   1   0       39.84       42.16      4.79 o 
   7   1   0      434.72      424.86     10.49 o 
   8   1   0        2.20        4.14      3.87 o 
   9   1   0        9.35       14.51      4.86 o 
  10   1   0       31.86       30.75      6.54 o 
  11   1   0       67.36       63.24      9.60 o 
  12   1   0       39.65       23.45      7.93 o 
  13   1   0       17.34       17.78     14.04 o 
   0   2   0     2729.41     3161.95     45.40 o 
   1   2   0      655.11      775.63     11.38 o 
   2   2   0     3985.04     4465.00     38.57 o 
   3   2   0      366.96      365.56     23.02 o 
   4   2   0      580.71      546.24     18.52 o 
   5   2   0      103.98      102.96      9.36 o 
   6   2   0       22.80       19.77      3.49 o 
   7   2   0      203.94      238.82     10.78 o 
   8   2   0       22.99       40.96      5.35 o 
   9   2   0       29.20       68.80      8.60 o 
  10   2   0       95.96      121.89     12.40 o 
  11   2   0        1.54        1.08      5.55 o 
  12   2   0        1.57       -7.49      7.61 o 
  13   2   0        3.15       -3.33      8.59 o 
   1   3   0     3212.10     3497.15     26.97 o 
   2   3   0     2045.07     2131.95     37.75 o 
   3   3   0      106.62      133.92      3.97 o 
   4   3   0     2227.14     2306.84     38.65 o 
   5   3   0     3171.82     3048.73     25.87 o 
   6   3   0     1704.79     1562.27     24.25 o 
   7   3   0      509.78      487.37     12.16 o 
   8   3   0      192.80      208.10     11.74 o 
   9   3   0       21.26       28.58     10.06 o 
  10   3   0        9.40        5.71      6.78 o 
  11   3   0      163.20      158.41     13.07 o 
  12   3   0       83.79       94.32     12.24 o 
  13   3   0       18.62       30.82     10.75 o 
   0   4   0      142.16      158.27      7.25 o 
   1   4   0     2511.35     2408.42     20.67 o 
   2   4   0     5001.00     4748.72     44.18 o 
   3   4   0     3458.08     3152.46     46.33 o 
   4   4   0       28.14       53.40      7.16 o 
   5   4   0       33.02       67.83      4.31 o 
   6   4   0      660.38      652.17     17.37 o 
   7   4   0     1471.06     1444.77     28.29 o 
   8   4   0     1113.17     1143.33     25.98 o 
   9   4   0      389.34      380.12     16.21 o 
  10   4   0      168.08      167.80     13.07 o 
  11   4   0       76.85       91.63     11.41 o 
  12   4   0       20.57       31.48      8.01 o 
  13   4   0        0.05       -7.71     12.64 o 
   1   5   0        2.93      119.23      4.34 o 
   2   5   0      761.81      903.91     10.73 o 
   3   5   0     1294.73     1263.40     18.69 o 
   4   5   0     1295.41     1154.81     22.02 o 
   5   5   0       99.87      112.36      6.74 o 
   6   5   0      149.33      160.14     12.87 o 
   7   5   0       41.59       43.81      7.40 o 
   8   5   0      513.30      506.26     17.87 o 
   9   5   0        3.27       -1.33      6.18 o 
  10   5   0       26.28        9.31      9.36 o 
  11   5   0       39.20       46.14     10.20 o 
  12   5   0        3.07      -10.22      7.86 o 
  13   5   0       77.14       67.86     19.19 o 
   0   6   0       43.44       41.24      5.38 o 
   1   6   0      485.80      417.09      7.62 o 
   2   6   0     3870.09     3930.33     33.05 o 
   3   6   0      862.78      932.03     16.16 o 
   4   6   0       16.15       42.52     15.32 o 
   5   6   0       17.04       17.76      4.55 o 
   6   6   0       55.52       78.97      6.83 o 
   7   6   0     1130.22     1119.32     26.30 o 
   8   6   0       61.89       75.96      9.25 o 
   9   6   0       31.23       18.69     10.53 o 
  10   6   0        2.55       12.73      7.98 o 
  11   6   0      109.16      145.85     17.32 o 
  12   6   0       12.03       18.90     10.39 o 
   1   7   0       65.33       66.06      4.46 o 
   2   7   0     1859.41     1848.37     24.90 o 
   3   7   0     2288.46     2043.94     27.48 o 
   4   7   0     4794.89     4540.80    121.99 o 
   5   7   0     1067.20     1003.98     22.38 o 
   6   7   0      631.44      639.68     16.30 o 
   7   7   0        4.17        1.72      4.59 o 
   8   7   0      122.74      141.40     12.19 o 
   9   7   0       83.56       59.68     10.06 o 
  10   7   0       28.05       22.21     13.34 o 
  11   7   0       21.06       16.56      9.53 o 
  12   7   0       71.32       43.53     18.72 o 
   0   8   0     1116.85     1168.85     21.92 o 
   1   8   0     1088.42     1017.57     18.29 o 
   2   8   0      243.63      236.78      9.35 o 
   3   8   0      179.93      219.47     18.08 o 
   4   8   0      208.24      232.73     10.20 o 
   5   8   0      154.17      159.17      9.18 o 
   6   8   0      213.66      210.78     10.60 o 
   7   8   0       18.48        4.60      5.26 o 
   8   8   0       72.14       37.01      9.11 o 
   9   8   0      287.66      263.76     16.69 o 
  10   8   0       14.96       20.85      9.72 o 
  11   8   0        4.35        0.97      9.25 o 
   1   9   0      318.16      372.35     11.55 o 
   2   9   0        4.45        2.79      4.19 o 
   3   9   0       22.90       53.20      8.43 o 
   4   9   0       22.44       30.10      5.91 o 
   5   9   0       23.24       17.91      5.87 o 
   6   9   0        8.19        1.24      5.28 o 
   7   9   0       66.63       82.91      8.45 o 
   8   9   0       25.11       16.32      6.64 o 
   9   9   0        1.12       -3.24      7.96 o 
  10   9   0       26.29       23.12     18.25 o 
  11   9   0       14.44      -16.38     14.98 o 
   0  10   0      550.25      596.26     29.02 o 
   1  10   0      302.32      300.15     15.72 o 
   2  10   0      228.28      225.79     10.40 o 
   3  10   0       32.65       52.25      6.91 o 
   4  10   0        0.47       14.42      5.69 o 
   5  10   0       74.49       64.55      7.81 o 
   6  10   0       96.78      101.79      9.43 o 
   7  10   0       12.99        7.09      6.23 o 
   8  10   0       81.49       84.36      9.44 o 
   9  10   0       84.19      119.86     14.32 o 
  10  10   0       35.86       73.48     19.66 o 
   1  11   0       34.13       33.27      8.59 o 
   2  11   0       70.45       69.91     10.09 o 
   3  11   0      162.15      165.91     13.71 o 
   4  11   0      242.37      244.75     13.34 o 
   5  11   0      357.28      323.82     13.95 o 
   6  11   0      305.68      289.42     13.68 o 
   7  11   0       68.00       85.81     14.52 o 
   8  11   0       10.99       15.52      7.50 o 
   9  11   0        0.10       -2.81     14.04 o 
   0  12   0       99.52      119.81     18.25 o 
   1  12   0      128.73      168.39     14.37 o 
   2  12   0       83.92      106.28     12.41 o 
   3  12   0        9.91       20.59     13.57 o 
   4  12   0        0.03       -3.09      7.42 o 
   5  12   0       17.03        8.01      6.62 o 
   6  12   0       42.73       38.34      8.05 o 
   7  12   0       66.82       44.93      8.88 o 
   8  12   0       42.56       34.42      9.09 o 
   1  13   0       10.74       16.79      8.40 o 
   2  13   0       56.14       58.81     11.24 o 
   3  13   0       23.10       20.72      9.53 o 
   4  13   0        0.13        3.06      8.30 o 
   5  13   0       13.88       21.00     10.06 o 
   6  13   0       17.77       25.74     20.59 o 
   0  14   0      106.47      122.62     19.66 o 
   1  14   0      109.76       98.80     23.64 o 
   2  14   0      100.63      104.60     13.89 o 
   3  14   0        2.07       -2.50      7.98 o 
   4  14   0        0.75        4.10      9.72 o 
 -14   1   1        9.65       16.61      9.93 o 
 -13   1   1        5.84        3.38      6.92 o 
 -12   1   1       18.88        4.53      7.44 o 
 -11   1   1        2.62       10.14      6.78 o 
 -10   1   1       72.04       76.40      7.45 o 
  -9   1   1      622.72      603.70     14.26 o 
  -8   1   1     2928.62     2848.65     38.32 o 
  -7   1   1     1301.47     1245.79     21.96 o 
  -6   1   1        5.25       18.25      6.08 o 
  -5   1   1      393.29      445.01     34.17 o 
  -4   1   1      685.05      657.30     11.79 o 
  -3   1   1       46.65       29.32     40.48 o 
  -2   1   1     3472.02     3335.01     29.25 o 
  -1   1   1     7594.96     7866.66     95.16 o 
   0   1   1    19242.72    17935.38    789.55 o 
   1   1   1      336.13      358.80      5.96 o 
   2   1   1     8143.74     8268.87    103.72 o 
   3   1   1     2461.83     2512.18     20.86 o 
   4   1   1      306.63      380.60      7.68 o 
   5   1   1      235.28      325.84     15.69 o 
   6   1   1      803.92      843.29     28.88 o 
   7   1   1      287.11      309.80      9.35 o 
   8   1   1     1489.76     1544.62     19.69 o 
   9   1   1     1281.84     1290.47     26.99 o 
  10   1   1      292.07      275.43     19.42 o 
  11   1   1        5.85       -1.25      5.22 o 
  12   1   1       37.78       67.86     14.51 o 
 -14   2   1       41.62       62.71     12.41 o 
 -13   2   1       56.31       76.49     12.05 o 
 -12   2   1      206.54      239.26     15.55 o 
 -11   2   1      391.61      400.79     17.65 o 
 -10   2   1      257.69      244.76     13.73 o 
  -9   2   1      250.37      230.16      9.66 o 
  -8   2   1       42.17       54.22      5.46 o 
  -7   2   1      196.38      146.02     12.64 o 
  -6   2   1      353.19      303.27     10.48 o 
  -5   2   1     2890.26     2831.75     30.17 o 
  -4   2   1     2767.56     2705.59     26.76 o 
  -3   2   1     2318.97     2654.00     35.53 o 
  -2   2   1    26401.18    26397.00    181.20 o 
  -1   2   1     2657.02     2889.99     22.18 o 
   0   2   1       29.14       67.72      3.98 o 
   1   2   1     1717.68     1918.07     48.67 o 
   2   2   1      281.71      234.29      5.24 o 
   3   2   1     4974.68     4944.70     36.81 o 
   4   2   1     2319.51     2113.66     19.14 o 
   5   2   1     3166.31     2835.60     32.16 o 
   6   2   1      785.56      691.77     12.71 o 
   7   2   1     2153.56     2006.57     30.55 o 
   8   2   1      960.63      856.53     13.91 o 
   9   2   1       11.00        8.42      6.26 o 
  10   2   1       22.56       16.24      7.26 o 
  11   2   1       80.52      106.79     14.27 o 
  12   2   1       13.57       12.75      7.53 o 
  13   2   1       57.93       56.63     15.44 o 
 -14   3   1        3.48       -0.52     10.33 o 
 -13   3   1       91.06       81.46     12.46 o 
 -12   3   1        3.94        3.83      8.19 o 
 -11   3   1        1.94       -5.13      7.11 o 
 -10   3   1      640.00      656.39     17.02 o 
  -9   3   1      207.10      205.11     12.19 o 
  -8   3   1       33.20       21.87      4.54 o 
  -7   3   1      503.11      477.46     13.55 o 
  -6   3   1     1174.13     1129.61     16.39 o 
  -5   3   1     2115.37     2033.02     26.90 o 
  -3   3   1     1439.68     1679.29     15.99 o 
  -2   3   1     1418.97     1577.35     14.69 o 
  -1   3   1      315.58      336.93      5.43 o 
   0   3   1     6611.44     6350.68     45.80 o 
   1   3   1     4961.10     4757.47     71.94 o 
   2   3   1     2458.95     2459.60     25.22 o 
   3   3   1      659.63      735.29     21.14 o 
   4   3   1     1700.79     1752.23     18.78 o 
   5   3   1      323.18      314.49      6.55 o 
   6   3   1     1250.26     1259.13     15.06 o 
   7   3   1      366.66      401.79     14.39 o 
   8   3   1       82.25       72.57      8.60 o 
   9   3   1        0.82       -2.83      6.06 o 
  10   3   1      128.27      191.84     13.40 o 
  11   3   1      106.26      128.45     12.41 o 
  12   3   1        2.67       15.44     11.23 o 
  13   3   1        2.54       -4.57      9.58 o 
 -13   4   1        3.27        7.41      9.43 o 
 -12   4   1       13.42       26.97     10.30 o 
 -11   4   1       35.66       62.66      8.95 o 
 -10   4   1       39.68       42.81      8.53 o 
  -9   4   1     1187.24     1183.21     27.96 o 
  -8   4   1       93.99       99.56     10.30 o 
  -7   4   1      153.46      163.88     10.26 o 
  -6   4   1      711.79      733.67     12.83 o 
  -5   4   1        1.52        4.84      2.50 o 
  -4   4   1     3464.48     3329.44     28.68 o 
  -3   4   1      672.12      583.75     13.71 o 
  -2   4   1     2094.83     2450.50     21.38 o 
  -1   4   1      127.84      148.03      6.21 o 
   0   4   1     1256.16     1230.61     16.28 o 
   1   4   1     2094.66     2416.77     40.67 o 
   2   4   1      835.24      646.26     11.25 o 
   3   4   1     1424.89     1181.63     16.93 o 
   4   4   1     1420.47     1340.64     19.27 o 
   5   4   1      108.05      147.22      5.94 o 
   6   4   1       98.64      135.06     11.00 o 
   7   4   1       62.13       83.07      8.43 o 
   8   4   1       23.04        9.66      6.12 o 
   9   4   1       29.06       23.49      7.40 o 
  10   4   1        0.02       -3.02      6.40 o 
  11   4   1        0.45       -5.76      7.59 o 
  12   4   1        0.15        2.81     11.23 o 
 -13   5   1        0.33       -4.68      9.27 o 
 -12   5   1        0.80       -0.70      8.94 o 
 -11   5   1       56.81       47.60      7.93 o 
 -10   5   1      330.14      390.25     17.37 o 
  -9   5   1      250.24      268.38     14.72 o 
  -8   5   1       33.92       30.81      7.72 o 
  -7   5   1      878.20      740.27     22.23 o 
  -6   5   1     1492.48     1508.95     46.10 o 
  -5   5   1      817.92      821.88     13.92 o 
  -4   5   1       63.80       91.07      4.07 o 
  -3   5   1      423.27      529.68      8.17 o 
  -2   5   1       46.22       66.51      3.23 o 
  -1   5   1      704.58      795.21     10.33 o 
   0   5   1     2597.96     2574.44     22.79 o 
   1   5   1     2656.30     2722.65     60.27 o 
   2   5   1     1716.13     1783.31     22.32 o 
   3   5   1     2982.40     2880.80     32.15 o 
   4   5   1      912.07      812.08     15.13 o 
   5   5   1       25.64       25.27      7.96 o 
   6   5   1      201.67      208.71     11.41 o 
   7   5   1      566.50      498.14     21.53 o 
   8   5   1        8.64       -2.70      5.78 o 
   9   5   1      163.91      179.02     13.07 o 
  10   5   1      302.61      341.96     17.37 o 
  11   5   1      208.21      253.83     33.23 o 
  12   5   1       28.78       33.23     14.98 o 
 -13   6   1       58.79       66.93     19.66 o 
 -12   6   1       75.00       82.75     13.04 o 
 -11   6   1      219.72      213.22     15.87 o 
 -10   6   1       89.39       70.95     10.53 o 
  -9   6   1       25.79       30.01      8.25 o 
  -8   6   1        0.11        7.61      6.06 o 
  -7   6   1       59.48       34.97      7.40 o 
  -6   6   1     1810.94     1797.63     26.80 o 
  -5   6   1     3617.01     3396.34     69.15 o 
  -4   6   1     5069.38     4659.52     48.29 o 
  -3   6   1     2027.09     2018.64     20.17 o 
  -2   6   1     1644.08     1689.54     17.87 o 
  -1   6   1      266.24      272.35      6.44 o 
   0   6   1       56.69       92.41      5.07 o 
   1   6   1      412.65      401.43      7.32 o 
   2   6   1     2102.13     1983.56     25.34 o 
   3   6   1      825.58      753.37     14.68 o 
   4   6   1     3177.14     3186.03     37.09 o 
   5   6   1     1981.92     1878.11     27.02 o 
   6   6   1     1585.96     1444.03     38.21 o 
   7   6   1       10.29        7.04      6.18 o 
   8   6   1       33.59       33.24      8.27 o 
   9   6   1       49.13       44.41     11.47 o 
  10   6   1       12.40       11.79     11.70 o 
  11   6   1       37.56       33.92     10.39 o 
  12   6   1       70.15       48.67     17.78 o 
 -12   7   1        0.22        3.32      9.91 o 
 -11   7   1       10.12       14.67     11.00 o 
 -10   7   1        2.67       -1.53      7.42 o 
  -9   7   1        6.71       14.67      8.06 o 
  -8   7   1       17.71        7.32      6.59 o 
  -7   7   1        1.33       13.28      5.45 o 
  -6   7   1      483.94      434.56     13.31 o 
  -5   7   1        0.14        3.43      4.60 o 
  -4   7   1      268.38      343.52     10.75 o 
  -3   7   1      283.59      262.60      9.21 o 
  -2   7   1       46.50       52.48      3.74 o 
  -1   7   1      824.62      990.21     13.34 o 
   0   7   1       22.94       64.75      3.93 o 
   1   7   1        0.35       10.31      2.57 o 
   2   7   1       72.29       89.53      6.25 o 
   3   7   1        6.18        2.32      3.76 o 
   4   7   1       42.33       35.71      5.22 o 
   5   7   1        7.99        7.86      4.71 o 
   6   7   1      268.08      303.82     11.86 o 
   7   7   1      116.67      159.90     12.64 o 
   8   7   1       96.82      110.40     11.57 o 
   9   7   1      142.72      117.18     12.41 o 
  10   7   1       33.50       44.83     11.23 o 
  11   7   1        7.72        2.96      9.39 o 
 -12   8   1       55.14       30.89     18.25 o 
 -11   8   1        2.77        8.29      7.72 o 
 -10   8   1        4.94        7.19      8.65 o 
  -9   8   1        8.05        1.13      7.73 o 
  -8   8   1        0.22        3.91      6.86 o 
  -7   8   1       12.91        3.59      5.11 o 
  -6   8   1       39.64       47.49      6.45 o 
  -5   8   1      735.93      695.87     16.62 o 
  -4   8   1      991.19      959.94     18.80 o 
  -3   8   1      288.73      262.99      9.90 o 
  -2   8   1      250.62      205.40      8.54 o 
  -1   8   1       15.62       34.20      3.75 o 
   0   8   1      181.52      205.68      6.65 o 
   1   8   1       25.27       38.53      5.22 o 
   2   8   1      122.88      143.29     11.82 o 
   3   8   1       31.80       47.23     10.25 o 
   4   8   1       68.07       91.04     12.19 o 
   5   8   1      682.68      664.66     17.34 o 
   6   8   1      268.35      252.49     11.52 o 
   7   8   1       68.14       83.74      8.01 o 
   8   8   1        3.38       10.71      7.86 o 
   9   8   1        3.09        5.04      8.19 o 
  10   8   1       21.41        2.45     18.02 o 
  11   8   1        8.43       12.17     15.91 o 
 -11   9   1        0.16       11.37     10.11 o 
 -10   9   1       39.39       45.06     20.59 o 
  -9   9   1      161.51      156.48     31.59 o 
  -8   9   1      416.89      403.80     15.36 o 
  -7   9   1      526.73      554.08     28.48 o 
  -6   9   1      610.25      537.92     15.96 o 
  -5   9   1       69.24       73.76      7.43 o 
  -4   9   1        7.17       12.74      4.96 o 
  -3   9   1        4.73       18.00      4.99 o 
  -2   9   1       72.37       89.45      7.16 o 
  -1   9   1      172.02      208.82     13.07 o 
   0   9   1      769.25      773.06     16.46 o 
   1   9   1     1361.62     1214.35     25.44 o 
   2   9   1     1919.36     1702.86     26.50 o 
   3   9   1      719.55      705.82     17.09 o 
   4   9   1      727.23      660.37     16.82 o 
   5   9   1       18.83       19.11      6.20 o 
   6   9   1        2.94       16.82      5.91 o 
   7   9   1      131.23      111.79      9.53 o 
   8   9   1      138.66      137.62     13.56 o 
   9   9   1      176.18      200.95     16.54 o 
  10   9   1       12.80       25.19     13.81 o 
 -10  10   1       46.90       30.89     11.25 o 
  -9  10   1       26.10       13.46      9.33 o 
  -8  10   1        0.34        5.57      6.35 o 
  -7  10   1       17.06       21.04      7.05 o 
  -6  10   1      157.69      193.67     21.53 o 
  -5  10   1       30.73       55.72      7.26 o 
  -4  10   1      106.14       99.81      8.31 o 
  -3  10   1      230.60      243.65     11.02 o 
  -2  10   1      155.96      160.74     15.44 o 
  -1  10   1      311.06      295.52     15.70 o 
   0  10   1       17.70       30.03      7.77 o 
   1  10   1       21.54       25.21      5.77 o 
   2  10   1       77.35      102.07      8.26 o 
   3  10   1      304.11      312.16     12.46 o 
   4  10   1      453.40      408.23     14.28 o 
   5  10   1       65.47       62.07      7.90 o 
   6  10   1       76.62       74.59      8.61 o 
   7  10   1       73.21       87.79      9.57 o 
   8  10   1       11.27        2.72      8.64 o 
   9  10   1        0.14       -7.49      9.27 o 
  -9  11   1        0.56        1.26      9.22 o 
  -8  11   1        0.79        9.23      6.85 o 
  -7  11   1        0.18        4.77      6.23 o 
  -6  11   1        4.13       -0.95      5.91 o 
  -5  11   1       10.70        1.78      6.08 o 
  -4  11   1       35.53       58.17      7.75 o 
  -3  11   1        0.06        1.17      6.95 o 
  -2  11   1       44.86       78.67     20.12 o 
  -1  11   1       22.88       16.85      7.61 o 
   0  11   1      102.98       80.85     10.33 o 
   1  11   1       16.18        9.05     11.70 o 
   2  11   1       15.91        9.85      7.86 o 
   3  11   1       15.75        9.55      5.70 o 
   4  11   1        1.26       -1.53      5.55 o 
   5  11   1       21.80       23.37      7.17 o 
   6  11   1       13.91       22.65      7.36 o 
   7  11   1        1.09        5.68      6.68 o 
   8  11   1        4.06       10.14      7.40 o 
  -8  12   1        7.09       14.15      8.05 o 
  -7  12   1       39.77       50.09     11.14 o 
  -6  12   1      104.78      155.53     11.86 o 
  -5  12   1       50.35      100.33     16.85 o 
  -4  12   1       98.66      118.89     13.07 o 
  -3  12   1      255.43      254.11     17.21 o 
  -2  12   1      173.99      193.76     15.22 o 
  -1  12   1       94.16       97.90     11.58 o 
   0  12   1       39.10       31.36      8.92 o 
   1  12   1        3.07       -7.86      6.45 o 
   2  12   1      126.89      160.40     14.56 o 
   3  12   1      127.29      118.78     13.19 o 
   4  12   1       81.97       94.90      9.59 o 
   5  12   1       64.91       76.22     12.15 o 
   6  12   1       63.87       66.28      9.26 o 
   7  12   1       41.61       46.95      9.26 o 
  -6  13   1       53.90       41.45     11.25 o 
  -5  13   1       60.77       30.38     10.53 o 
  -4  13   1       14.61       12.13      8.99 o 
  -3  13   1        3.04        9.58      8.53 o 
  -2  13   1      130.93      130.72     14.06 o 
  -1  13   1      172.36      165.41     15.06 o 
   0  13   1      177.69      188.38     15.72 o 
   1  13   1      201.14      234.39     34.40 o 
   2  13   1      152.13      167.53     15.65 o 
   3  13   1        7.19       12.17     10.30 o 
   4  13   1        5.12       22.43      9.67 o 
   5  13   1        0.20        5.91      9.59 o 
   6  13   1       10.72        6.61      7.37 o 
  -4  14   1       59.67       60.84     12.64 o 
  -3  14   1        9.44        4.06      9.20 o 
  -2  14   1        9.00       10.01      8.73 o 
  -1  14   1        6.64        7.72      9.27 o 
   0  14   1        2.49       15.82     14.98 o 
   1  14   1        0.00       -3.90      7.86 o 
   2  14   1        7.76        9.83      9.93 o 
   3  14   1       10.60        8.60      9.67 o 
 -14   0   2       18.88       16.38     12.64 o 
 -13   0   2       39.47       22.00     13.10 o 
 -12   0   2       35.44       20.59     11.23 o 
 -11   0   2       25.50       21.53     10.76 o 
 -10   0   2      338.21      349.61     20.59 o 
  -9   0   2     1227.14     1301.10     35.57 o 
  -8   0   2     1323.73     1252.42     32.76 o 
  -7   0   2     4695.56     4251.50     72.08 o 
  -6   0   2     6223.21     6054.78     93.14 o 
  -5   0   2     4454.17     4068.97     65.05 o 
  -4   0   2     1966.04     1924.89     22.32 o 
  -3   0   2     1362.65     1262.25     23.87 o 
  -2   0   2     1104.84     1041.81     19.66 o 
  -1   0   2    13647.65    12046.38    163.34 o 
   0   0   2    15789.81    15733.23    149.25 o 
   1   0   2     1741.22     1847.91     22.17 o 
   2   0   2      937.56      893.99     13.89 o 
   3   0   2     1320.09     1380.64     20.02 o 
   4   0   2      119.99       87.79     16.38 o 
   5   0   2     3491.39     3365.09     42.36 o 
   6   0   2      222.98      213.78     22.46 o 
   7   0   2      529.03      527.47     12.52 o 
   8   0   2      444.23      433.88     12.33 o 
   9   0   2      460.38      441.88     13.23 o 
  10   0   2       98.66      119.81     14.98 o 
 -14   1   2        6.37       18.03      9.76 o 
 -13   1   2       10.30        9.34      8.19 o 
 -12   1   2      204.96      215.94     22.70 o 
 -11   1   2      132.10      122.39      8.99 o 
 -10   1   2      391.61      328.46     11.85 o 
  -9   1   2      123.80      109.52      8.77 o 
  -8   1   2      124.52      123.56      8.43 o 
  -6   1   2      145.94      178.83      7.77 o 
  -5   1   2      343.94      476.77     10.91 o 
  -4   1   2     1138.93     1321.14     14.25 o 
  -3   1   2      423.79      618.97     10.91 o 
  -2   1   2     7390.41     8311.10     74.57 o 
  -1   1   2      580.34      717.75     10.57 o 
   0   1   2     4538.09     4549.86     81.02 o 
   1   1   2      152.09      169.95      3.76 o 
   2   1   2        5.19        5.71      1.26 o 
   3   1   2      580.23      727.17      8.37 o 
   4   1   2       19.02       24.00      6.08 o 
   5   1   2     1172.29     1106.41     13.79 o 
   6   1   2     1136.09     1116.82     14.90 o 
   7   1   2      761.22      796.44     11.94 o 
   8   1   2      442.60      422.74      9.40 o 
   9   1   2       32.55       39.08      5.20 o 
  10   1   2       39.35       51.73      8.60 o 
  11   1   2       12.06       14.04     10.76 o 
 -14   2   2        0.02        7.72      9.60 o 
 -13   2   2       22.27        7.17     13.81 o 
 -12   2   2       17.51       23.87      8.77 o 
 -11   2   2      114.62      117.02     11.41 o 
 -10   2   2       15.19       12.74      5.19 o 
  -9   2   2      275.46      281.86      9.94 o 
  -8   2   2       74.95       76.49      6.02 o 
  -7   2   2     1119.67     1027.82     25.38 o 
  -6   2   2        2.32       23.48      3.40 o 
  -5   2   2     1003.83      968.76     21.63 o 
  -4   2   2      559.50      505.45      8.96 o 
  -3   2   2     4939.23     5175.71     39.10 o 
  -2   2   2    45559.25    45532.98    350.62 o 
  -1   2   2     3019.94     4186.38     34.23 o 
   0   2   2      217.77      291.06     33.41 o 
   1   2   2    10091.02     9873.01     97.57 o 
   2   2   2     1054.36     1045.58      8.85 o 
   3   2   2        8.02       20.32      2.62 o 
   4   2   2      151.52      251.90      6.62 o 
   5   2   2      168.73      172.05      8.53 o 
   6   2   2       84.00       99.20      5.40 o 
   7   2   2      137.28      168.93      6.68 o 
   8   2   2       52.99       41.72      9.69 o 
   9   2   2        5.09        0.22      4.85 o 
  10   2   2        8.34        3.11      6.45 o 
  11   2   2        0.52       -5.49      6.59 o 
  12   2   2        0.34       -7.02     11.70 o 
 -14   3   2       22.26       23.83     11.08 o 
 -13   3   2       61.77       83.58     14.98 o 
 -12   3   2      218.84      282.66     16.69 o 
 -11   3   2      471.39      455.35     18.50 o 
 -10   3   2       98.63      138.67     11.41 o 
  -9   3   2      855.37      927.54     17.90 o 
  -8   3   2        2.13        4.30      4.00 o 
  -7   3   2      601.19      568.67     10.64 o 
  -6   3   2     1055.25      941.28     13.04 o 
  -5   3   2     3146.46     2989.09     25.94 o 
  -4   3   2     9269.86     8734.41     57.32 o 
  -3   3   2     2438.75     2342.22     20.98 o 
  -2   3   2    32057.79    32129.53    267.62 o 
  -1   3   2     8018.81     7869.98     49.94 o 
   0   3   2     8091.63     7763.64     48.08 o 
   1   3   2     2294.61     2205.21     25.24 o 
   2   3   2      563.92      720.33      7.54 o 
   3   3   2     1667.02     1865.60     15.51 o 
   4   3   2     1023.50     1077.86     12.49 o 
   5   3   2     1851.62     1764.89     18.34 o 
   6   3   2     2996.53     2810.65     32.21 o 
   7   3   2     1288.14     1258.20     33.23 o 
   8   3   2      480.92      551.38     18.03 o 
   9   3   2       17.90       30.11      7.86 o 
  10   3   2       29.18       29.25     11.00 o 
  11   3   2        8.39       -2.03      7.40 o 
  12   3   2       18.14       18.02      8.94 o 
 -14   4   2       37.60       33.55     11.72 o 
 -13   4   2      145.18      157.73     15.32 o 
 -12   4   2        0.35        8.09      7.96 o 
 -11   4   2       22.91       64.06     10.06 o 
 -10   4   2      389.82      522.53     22.93 o 
  -9   4   2       16.98       18.57      8.89 o 
  -8   4   2      855.12      891.53     18.10 o 
  -7   4   2     1625.97     1544.75     28.53 o 
  -6   4   2     1312.78     1457.74     15.36 o 
  -5   4   2      375.58      445.38      8.66 o 
  -4   4   2     6523.39     7098.80     54.26 o 
  -3   4   2     1485.59     1647.46     16.72 o 
  -2   4   2     2613.25     2724.67     20.60 o 
  -1   4   2     4888.44     5066.10     34.44 o 
   0   4   2     1197.96     1357.93     12.17 o 
   1   4   2     1284.57     1339.55     17.20 o 
   2   4   2     6159.06     6091.70     55.12 o 
   3   4   2     3950.86     3609.75     30.93 o 
   4   4   2      230.83      206.47      7.99 o 
   5   4   2        2.58        3.66      4.46 o 
   6   4   2       12.65       22.41      5.78 o 
   7   4   2      106.97      145.52     10.75 o 
   8   4   2      317.53      342.38     15.22 o 
   9   4   2      253.40      231.69     13.90 o 
  10   4   2      192.29      195.50     11.53 o 
  11   4   2      128.72      143.27     13.73 o 
  12   4   2       75.40      118.63     13.52 o 
 -14   5   2        0.04       15.44     16.85 o 
 -13   5   2       17.05       23.76     16.15 o 
 -12   5   2        6.52        9.56      9.06 o 
 -11   5   2       12.85        3.28      7.94 o 
 -10   5   2       17.56       27.37      8.25 o 
  -9   5   2       22.43       39.17      6.47 o 
  -8   5   2      207.23      209.87     12.08 o 
  -7   5   2       16.13       17.78      7.96 o 
  -6   5   2        0.07       18.59      2.56 o 
  -5   5   2       49.78       68.60      4.28 o 
  -4   5   2       31.02      150.23     12.17 o 
  -3   5   2     3739.47     3899.01     34.32 o 
  -2   5   2      955.88      957.54     10.81 o 
  -1   5   2       22.59       37.37      2.43 o 
   0   5   2       27.76       44.54      5.29 o 
   1   5   2      217.51      224.78      9.41 o 
   2   5   2     2590.98     2563.93     31.30 o 
   3   5   2        8.75       21.53      7.02 o 
   4   5   2      515.56      557.92     16.45 o 
   5   5   2      335.04      358.84     10.86 o 
   6   5   2       42.23       63.79     19.42 o 
   7   5   2      129.89      138.50     11.93 o 
   8   5   2       12.97        3.63      6.59 o 
   9   5   2        9.75        8.07      7.72 o 
  10   5   2        2.11       -9.87      6.97 o 
  11   5   2        0.12       -1.61      7.92 o 
  12   5   2        0.06       -9.83     11.70 o 
 -13   6   2        1.97        3.04     10.26 o 
 -12   6   2        2.73        7.51      9.39 o 
 -11   6   2       38.69       51.38     14.04 o 
 -10   6   2       35.23       30.67      9.43 o 
  -9   6   2        1.02        5.53      5.32 o 
  -8   6   2      159.90      132.81     10.75 o 
  -7   6   2      628.12      626.46     16.05 o 
  -6   6   2      316.23      266.63     10.56 o 
  -5   6   2       75.63       73.42      6.01 o 
  -4   6   2      277.36      263.90      7.36 o 
  -3   6   2      252.78      315.73      7.27 o 
  -2   6   2      404.49      428.91      6.84 o 
  -1   6   2      150.60      202.88      5.05 o 
   0   6   2      167.19      241.79      5.72 o 
   1   6   2       34.36       97.35      5.62 o 
   2   6   2     1829.07     1802.04     24.13 o 
   3   6   2      315.81      300.51      9.70 o 
   4   6   2      191.51      182.64      8.45 o 
   5   6   2       47.25       59.16      6.17 o 
   6   6   2      110.70      138.63     11.00 o 
   7   6   2       44.20       44.65      8.42 o 
   8   6   2       21.32       19.57      7.73 o 
   9   6   2        9.65       18.35      8.43 o 
  10   6   2       53.15       63.84     10.99 o 
  11   6   2       11.86       17.08      9.27 o 
 -13   7   2       32.37       26.21     18.25 o 
 -12   7   2       89.34      114.07     22.70 o 
 -11   7   2      135.66      193.60     16.22 o 
 -10   7   2      246.92      250.90     16.59 o 
  -9   7   2      397.67      363.63     13.79 o 
  -8   7   2      167.41      165.00     18.95 o 
  -7   7   2        6.86        5.68      4.71 o 
  -6   7   2      498.76      597.47     18.71 o 
  -5   7   2      496.49      579.93     15.57 o 
  -4   7   2      823.39      835.10     16.42 o 
  -3   7   2     2327.46     2140.06     22.46 o 
  -2   7   2     1357.40     1365.73     16.56 o 
  -1   7   2      375.91      321.98      6.60 o 
   0   7   2      261.25      304.35      6.42 o 
   1   7   2      524.51      524.22     12.50 o 
   2   7   2       47.35       57.68      5.40 o 
   3   7   2      537.33      542.37     18.19 o 
   4   7   2     1719.37     1546.89     24.50 o 
   5   7   2     1082.97      880.43     18.45 o 
   6   7   2       92.67       85.11      7.93 o 
   7   7   2      332.85      372.48     18.02 o 
   8   7   2       88.89       82.67     10.72 o 
   9   7   2       41.23       34.14      9.91 o 
  10   7   2        2.63       -6.28      7.62 o 
  11   7   2        0.04       14.98     13.57 o 
 -12   8   2       11.86       13.48     10.57 o 
 -11   8   2       12.50       11.03      9.72 o 
 -10   8   2       16.98       28.22      9.78 o 
  -9   8   2      305.03      307.97     17.54 o 
  -8   8   2      362.77      364.60     13.81 o 
  -7   8   2      305.84      247.95     11.24 o 
  -6   8   2      615.94      548.17     15.42 o 
  -5   8   2      246.12      228.97     10.06 o 
  -4   8   2       74.67       99.69      9.16 o 
  -3   8   2        0.14       11.57      4.26 o 
  -2   8   2        6.46       14.14      3.24 o 
  -1   8   2       35.57       39.52      3.41 o 
   0   8   2      930.43     1019.25     15.05 o 
   1   8   2     1202.21     1204.48     20.91 o 
   2   8   2     1265.07     1233.82     25.18 o 
   3   8   2      634.76      555.59     14.47 o 
   4   8   2     1202.78     1150.53     24.74 o 
   5   8   2       12.39        8.15      5.10 o 
   6   8   2       66.25       57.95      7.22 o 
   7   8   2       34.06       29.28      8.77 o 
   8   8   2       11.50        4.43      7.92 o 
   9   8   2      129.35       95.90     12.38 o 
  10   8   2       20.75       12.64     10.26 o 
 -11   9   2       24.05        7.00      9.91 o 
 -10   9   2       12.54       11.16      9.06 o 
  -9   9   2       10.31        2.15      6.36 o 
  -8   9   2       53.47       32.90      7.13 o 
  -7   9   2       52.69       51.54      7.26 o 
  -6   9   2       40.69       49.51      6.91 o 
  -5   9   2       11.99       36.14      5.98 o 
  -4   9   2       11.28       29.61      5.36 o 
  -3   9   2        0.04        9.67      4.54 o 
  -2   9   2        0.08       -0.39      5.31 o 
  -1   9   2      142.27      149.84     12.01 o 
   0   9   2       44.80       44.08      6.03 o 
   1   9   2       28.22       64.56      6.82 o 
   2   9   2      231.98      220.11     10.45 o 
   3   9   2       31.59       46.32      6.71 o 
   4   9   2        3.36        7.34      5.39 o 
   5   9   2      113.51       89.33      8.10 o 
   6   9   2       26.22       15.05      6.02 o 
   7   9   2        0.21        1.01      5.42 o 
   8   9   2        0.24        7.66      8.73 o 
   9   9   2        0.01       -4.61      9.20 o 
 -11  10   2       12.97        9.36     16.85 o 
 -10  10   2       36.23       80.44     13.33 o 
  -9  10   2      150.92      216.67     16.21 o 
  -8  10   2      202.01      249.32     11.24 o 
  -7  10   2      194.41      195.81     14.82 o 
  -6  10   2      272.22      301.57     13.00 o 
  -5  10   2      260.19      211.68     11.06 o 
  -4  10   2       75.64       56.19      7.08 o 
  -3  10   2       25.08       50.12     12.64 o 
  -2  10   2       59.76       61.38      9.25 o 
  -1  10   2      124.94      111.37     11.41 o 
   0  10   2      794.74      777.09     23.50 o 
   1  10   2      527.03      511.68     14.98 o 
   2  10   2      209.63      231.86     11.27 o 
   3  10   2      320.72      305.77     12.48 o 
   4  10   2      203.24      198.92     11.25 o 
   5  10   2        0.30       -5.62      5.14 o 
   6  10   2        2.97        5.68      5.83 o 
   7  10   2        6.43        4.14      8.43 o 
   8  10   2       35.47       51.13     11.79 o 
   9  10   2       50.10       54.33     11.57 o 
 -10  11   2       72.86       80.50     20.59 o 
  -9  11   2       14.35       19.32      8.35 o 
  -8  11   2       11.82       10.75      6.66 o 
  -7  11   2        8.01       10.48      6.68 o 
  -6  11   2       24.45       18.49      5.42 o 
  -5  11   2       34.71       40.46     10.75 o 
  -4  11   2      267.27      293.01     19.89 o 
  -3  11   2      205.78      236.09     15.54 o 
  -2  11   2      453.50      447.85     19.52 o 
  -1  11   2      737.75      664.26     49.84 o 
   0  11   2      637.28      570.04     23.40 o 
   1  11   2       14.13        5.15      6.95 o 
   2  11   2       12.19        2.77      5.33 o 
   3  11   2       77.85       61.52      8.00 o 
   4  11   2       61.34       64.28      9.64 o 
   5  11   2      140.84      175.68     16.92 o 
   6  11   2      134.75      130.35     10.96 o 
   7  11   2       85.06      102.34     13.52 o 
   8  11   2       38.09       66.28     18.95 o 
  -8  12   2       24.04       24.30      8.38 o 
  -7  12   2       51.34       58.70      9.05 o 
  -6  12   2       95.12       65.67     11.24 o 
  -5  12   2       12.84       22.51      8.65 o 
  -4  12   2        1.64        3.21      7.77 o 
  -3  12   2        7.72       10.41      8.43 o 
  -2  12   2        3.97       12.58      9.13 o 
  -1  12   2       27.91       60.24     10.57 o 
   0  12   2        5.49       16.41      8.19 o 
   1  12   2       91.30      116.21     12.91 o 
   2  12   2      132.39      187.05     30.66 o 
   3  12   2        1.28        1.87      7.86 o 
   4  12   2        1.88        2.87      6.03 o 
   5  12   2        3.93        4.35      5.45 o 
   6  12   2        1.61       -1.45      5.51 o 
  -7  13   2        0.42        4.10      9.36 o 
  -6  13   2        0.24       -1.92      8.92 o 
  -5  13   2        0.70        1.39      8.25 o 
  -4  13   2       26.11       28.00     10.06 o 
  -3  13   2       24.37       34.74     10.42 o 
  -2  13   2        7.98       -0.17      7.77 o 
  -1  13   2        0.93       10.54      8.32 o 
   0  13   2        0.06        7.71      8.40 o 
   1  13   2       41.33       38.31     10.57 o 
   2  13   2       14.94       28.06      9.72 o 
   3  13   2       12.17       22.72      9.53 o 
   4  13   2        1.69        5.48      8.64 o 
   5  13   2        2.19       -2.40      7.05 o 
  -4  14   2       11.97       11.50     14.51 o 
  -3  14   2        1.80        8.19      9.27 o 
  -2  14   2       13.11       19.42     11.00 o 
  -1  14   2       25.07       26.09     10.06 o 
   0  14   2       66.50       69.10     12.86 o 
   1  14   2      119.64      108.79     13.85 o 
   2  14   2       72.32       80.16     13.56 o 
 -15   1   3       48.63       71.18     12.74 o 
 -14   1   3       77.16       74.17     11.86 o 
 -13   1   3      143.35      183.66     15.91 o 
 -12   1   3        2.30       -5.69      5.55 o 
 -11   1   3      116.77       97.22      8.28 o 
 -10   1   3        0.63        9.06      6.12 o 
  -9   1   3       39.80       43.84     12.40 o 
  -8   1   3      920.58      934.74     28.78 o 
  -7   1   3     2864.75     2690.39     53.59 o 
  -6   1   3     2181.46     2084.49     22.29 o 
  -5   1   3      773.48      750.02     11.01 o 
  -4   1   3     4341.58     4470.56     37.95 o 
  -3   1   3    11515.46    11994.58    117.15 o 
  -2   1   3     4014.76     4299.09     34.52 o 
  -1   1   3     6167.16     5746.23     42.12 o 
   0   1   3     3195.11     3146.07     28.17 o 
   1   1   3     2160.33     2139.45     18.92 o 
   2   1   3     3785.30     3592.28     25.87 o 
   3   1   3     7625.92     7180.63     47.91 o 
   4   1   3      124.59       90.63      3.79 o 
   5   1   3      164.65      136.94      5.00 o 
   6   1   3      185.37      169.06      5.97 o 
   7   1   3      438.76      413.17     10.87 o 
   8   1   3        5.86        8.20      6.68 o 
   9   1   3      416.51      443.21     14.14 o 
  10   1   3       42.59       43.66      8.94 o 
  11   1   3       45.15       36.51     13.10 o 
 -15   2   3        0.12       -3.68     10.06 o 
 -14   2   3        6.82       14.51     10.26 o 
 -13   2   3       35.62       24.73      9.76 o 
 -12   2   3      382.79      389.81     18.02 o 
 -11   2   3       34.87       35.68      6.87 o 
 -10   2   3      546.14      523.16     18.84 o 
  -9   2   3      934.78      806.27     23.03 o 
  -8   2   3     1152.67     1096.86     18.33 o 
  -7   2   3       28.63       35.68      4.32 o 
  -6   2   3       11.42       31.81      3.78 o 
  -5   2   3      377.20      382.20      8.62 o 
  -4   2   3      783.56      738.20     11.42 o 
  -3   2   3     5353.29     5618.60     36.55 o 
  -2   2   3    14874.29    15590.00     95.51 o 
  -1   2   3       77.21      173.73     31.12 o 
   0   2   3     4026.28     3769.03     34.07 o 
   1   2   3     3534.97     3302.63     23.87 o 
   2   2   3      741.83      662.70      7.96 o 
   3   2   3      177.75      204.46      4.91 o 
   4   2   3      306.55      296.91      6.18 o 
   5   2   3     1921.33     1933.61     18.66 o 
   6   2   3     1755.03     1786.11     19.64 o 
   7   2   3      909.78      883.29     19.66 o 
   8   2   3      740.47      709.63     33.46 o 
   9   2   3       74.29       87.00     20.59 o 
  10   2   3       43.82       56.59      9.58 o 
  11   2   3        2.03       -5.15      7.40 o 
  12   2   3        6.67       -3.28     13.10 o 
 -14   3   3       17.55       10.27     10.42 o 
 -13   3   3       46.94       29.25     10.26 o 
 -12   3   3       35.46       25.97      8.92 o 
 -11   3   3        4.55        9.53      7.44 o 
 -10   3   3      159.86      182.26     12.74 o 
  -9   3   3       90.32      131.19      7.96 o 
  -8   3   3       89.40       99.24      6.59 o 
  -7   3   3      397.69      428.02     10.80 o 
  -6   3   3     1198.29     1099.63     16.61 o 
  -5   3   3     6845.40     6958.71     61.62 o 
  -4   3   3     2658.25     2998.11     26.62 o 
  -3   3   3     2183.66     2153.84     23.63 o 
  -2   3   3     5051.07     5127.56     36.23 o 
  -1   3   3      213.08      239.54      7.87 o 
   0   3   3      766.15      677.86     10.55 o 
   1   3   3     3288.38     3347.66     22.27 o 
   2   3   3      256.06      292.63      7.74 o 
   3   3   3      111.99       99.48      3.60 o 
   4   3   3     1167.92     1166.20     12.79 o 
   5   3   3     1262.80     1163.44     15.88 o 
   6   3   3        9.67       16.57      3.83 o 
   7   3   3      703.52      766.25     17.09 o 
   8   3   3       56.77       48.42      6.57 o 
   9   3   3        3.05        2.61      6.63 o 
  10   3   3       23.52       20.95      8.25 o 
  11   3   3       60.91       48.45     10.12 o 
 -14   4   3        3.81        3.46      9.91 o 
 -13   4   3       39.26       61.48     11.91 o 
 -12   4   3       24.23       38.24     10.06 o 
 -11   4   3       32.08       54.56      9.76 o 
 -10   4   3      128.06      182.21     20.12 o 
  -9   4   3      502.29      547.65     25.98 o 
  -8   4   3      119.76      128.93      7.49 o 
  -7   4   3      123.48      120.94      5.10 o 
  -6   4   3     1019.78      990.80     34.64 o 
  -5   4   3     2748.79     2789.25     26.67 o 
  -4   4   3       10.87       27.35      3.13 o 
  -3   4   3      100.32       82.61      3.45 o 
  -2   4   3     1492.91     1443.83     13.36 o 
  -1   4   3     1343.97     1147.48     11.32 o 
   0   4   3      268.53      363.78     17.16 o 
   1   4   3       47.37       90.66      8.76 o 
   2   4   3     1167.49     1273.99     14.48 o 
   3   4   3       31.48       46.06      4.26 o 
   4   4   3      424.66      416.00     18.76 o 
   5   4   3      260.68      257.19     14.28 o 
   6   4   3       35.19       28.93      5.49 o 
   7   4   3        2.73       -3.41      5.04 o 
   8   4   3      290.19      284.22     12.07 o 
   9   4   3       61.35       52.92      9.27 o 
  10   4   3        5.07        4.91      7.61 o 
  11   4   3       11.74        8.89      8.60 o 
 -14   5   3       36.67       28.32     11.91 o 
 -13   5   3       44.83       46.27     11.57 o 
 -12   5   3       63.95       61.38     11.19 o 
 -11   5   3       79.70       84.06     17.55 o 
 -10   5   3       34.90       43.80     14.04 o 
  -9   5   3        1.72       12.24      6.52 o 
  -8   5   3     1200.70     1135.40     29.95 o 
  -7   5   3      683.05      724.99     12.36 o 
  -6   5   3     3170.56     3022.75     29.67 o 
  -5   5   3     1070.83     1015.83     14.15 o 
  -4   5   3     6097.24     5713.94     46.05 o 
  -3   5   3      485.39      534.48      7.75 o 
  -2   5   3       39.80      178.45      5.13 o 
  -1   5   3       36.22       49.65      3.75 o 
   0   5   3       31.53       69.43      6.91 o 
   1   5   3     2108.52     1961.67     19.26 o 
   2   5   3     4204.98     3953.04     35.15 o 
   3   5   3     1163.83      981.14     14.47 o 
   4   5   3     2938.39     2691.59     28.12 o 
   5   5   3     1540.94     1608.30     29.83 o 
   6   5   3      217.63      188.26      9.70 o 
   7   5   3      449.69      482.19     14.59 o 
   8   5   3        1.34       -1.34      5.20 o 
   9   5   3       49.37       44.85      9.39 o 
  10   5   3      134.03      170.17     16.85 o 
  11   5   3      115.84      169.52     20.83 o 
 -13   6   3       16.68       20.52     10.72 o 
 -12   6   3      107.32      101.01     15.21 o 
 -11   6   3      588.28      552.93     23.64 o 
 -10   6   3      287.22      265.16     30.42 o 
  -9   6   3      204.60      218.03     13.85 o 
  -8   6   3       79.78       68.59     13.57 o 
  -7   6   3      267.57      204.03     11.25 o 
  -6   6   3       47.83       72.65     17.32 o 
  -5   6   3        0.85       28.21      3.75 o 
  -4   6   3     1485.89     1496.70     20.47 o 
  -3   6   3     1731.93     1937.86     17.70 o 
  -2   6   3     1006.98     1012.67     11.65 o 
  -1   6   3     2970.34     2972.76     24.21 o 
   0   6   3     2633.74     2523.24     21.47 o 
   1   6   3      564.63      546.18     10.35 o 
   2   6   3       19.51       13.88      3.29 o 
   3   6   3       67.19       80.06      5.34 o 
   4   6   3       12.35       13.97      4.31 o 
   5   6   3      183.82      190.59      9.13 o 
   6   6   3      383.80      319.41     12.04 o 
   7   6   3      530.68      473.02     15.04 o 
   8   6   3        7.42       22.89      6.66 o 
   9   6   3      127.92      144.37     13.40 o 
  10   6   3       78.48       87.36     12.08 o 
  11   6   3       23.92       29.49     15.44 o 
 -13   7   3        2.72       -5.62     15.44 o 
 -12   7   3       10.82        1.33      9.72 o 
 -11   7   3        2.01        9.15      8.92 o 
 -10   7   3       18.26       10.92      7.86 o 
  -9   7   3       11.80       49.12     12.17 o 
  -8   7   3        7.34       -0.60      4.64 o 
  -7   7   3      111.66       97.40      8.70 o 
  -6   7   3       17.71       13.05      4.74 o 
  -5   7   3        2.01       15.66      4.39 o 
  -4   7   3       27.73       92.74      7.30 o 
  -3   7   3      142.73      154.27      6.47 o 
  -2   7   3        3.88       81.86      3.95 o 
  -1   7   3       26.79       44.84      3.45 o 
   0   7   3        7.29       58.97      9.83 o 
   1   7   3       16.33       34.69      4.12 o 
   2   7   3      117.35      177.98      7.13 o 
   3   7   3      275.68      289.17      9.00 o 
   4   7   3        1.31        1.28      3.51 o 
   5   7   3        6.64       15.27      5.16 o 
   6   7   3       57.14       66.22     13.62 o 
   7   7   3        6.46       -2.34      5.42 o 
   8   7   3      131.98      124.45     12.47 o 
   9   7   3       12.34        8.33      7.92 o 
  10   7   3        0.03        5.38      8.94 o 
 -12   8   3       22.37       34.09     11.79 o 
 -11   8   3       75.07       88.27     12.41 o 
 -10   8   3       78.35       89.77     11.99 o 
  -9   8   3       17.35       22.92      8.73 o 
  -8   8   3        1.45       13.98      5.93 o 
  -7   8   3      103.75      121.98      9.78 o 
  -6   8   3       76.06      154.45     15.91 o 
  -5   8   3       95.03       74.65      6.89 o 
  -4   8   3      336.82      300.19     12.40 o 
  -3   8   3      275.12      220.69      7.14 o 
  -2   8   3      245.68      202.40      6.99 o 
  -1   8   3      674.82      602.60     13.85 o 
   0   8   3      853.14      765.76     13.48 o 
   1   8   3      186.69      164.68      7.32 o 
   2   8   3       16.45       28.39      7.32 o 
   3   8   3        3.02        8.28      4.00 o 
   4   8   3        1.48        4.31      4.02 o 
   5   8   3      295.82      319.51     12.43 o 
   6   8   3       84.16       91.94      8.59 o 
   7   8   3      162.98      159.95     11.67 o 
   8   8   3        0.48       -4.27      6.13 o 
   9   8   3       39.43       53.24     10.86 o 
 -12   9   3       34.87       10.30     16.85 o 
 -11   9   3        0.84        0.34     13.81 o 
 -10   9   3       47.02       60.12     14.51 o 
  -9   9   3      104.26      146.09     13.85 o 
  -8   9   3      216.32      259.22     12.57 o 
  -7   9   3      447.69      566.94     16.88 o 
  -6   9   3      609.06      593.07     16.47 o 
  -5   9   3      481.02      471.01     14.17 o 
  -4   9   3      465.69      408.25     12.60 o 
  -3   9   3      431.71      404.34     12.52 o 
  -2   9   3      203.41      194.75      9.61 o 
  -1   9   3      142.62      169.17      9.07 o 
   0   9   3     1556.11     1407.51     19.75 o 
   1   9   3     1305.54     1148.71     18.13 o 
   2   9   3     1239.77     1191.70     18.86 o 
   3   9   3      768.11      765.45     17.63 o 
   4   9   3      150.79      156.58      8.39 o 
   5   9   3        2.08        0.39      4.36 o 
   6   9   3       89.75      111.07     10.51 o 
   7   9   3        9.74       15.31      6.96 o 
   8   9   3       50.01       47.72     11.14 o 
   9   9   3       41.09       29.49     13.57 o 
 -11  10   3        8.21        7.96     15.91 o 
 -10  10   3       52.70       47.04     11.53 o 
  -9  10   3      114.09       59.48      8.81 o 
  -8  10   3      280.27      236.76     13.66 o 
  -7  10   3        5.99        2.47      5.77 o 
  -6  10   3       58.28       65.62      9.62 o 
  -5  10   3       11.26       32.54      6.33 o 
  -4  10   3       26.39       23.95      5.75 o 
  -3  10   3       84.95       77.04     10.06 o 
  -2  10   3      256.41      242.97     22.00 o 
  -1  10   3      327.73      309.05     15.39 o 
   0  10   3      281.52      268.30     17.18 o 
   1  10   3       51.75       57.70      5.83 o 
   2  10   3       55.79       54.73      5.91 o 
   3  10   3       96.31      120.47      8.98 o 
   4  10   3       41.34       46.32      6.07 o 
   5  10   3       62.41       52.29      7.75 o 
   6  10   3       21.98       13.45      6.68 o 
   7  10   3       60.48       62.13     10.51 o 
   8  10   3       30.34       22.65     12.87 o 
 -10  11   3       26.79       36.10     11.46 o 
  -9  11   3       14.81       21.49     13.36 o 
  -8  11   3        2.05        2.21      5.75 o 
  -7  11   3       15.29       24.23      7.23 o 
  -6  11   3       14.45       12.59      7.51 o 
  -5  11   3       15.33        7.23      7.26 o 
  -4  11   3       40.39       64.17     21.29 o 
  -3  11   3      123.74      126.28     12.05 o 
  -2  11   3        7.59       13.18      8.53 o 
  -1  11   3       34.25       44.53      9.53 o 
   0  11   3       45.84       71.59     10.42 o 
   1  11   3       14.36        7.85      5.87 o 
   2  11   3       45.27       62.64      8.00 o 
   3  11   3       75.06       79.85      7.10 o 
   4  11   3        1.67       -2.43      6.15 o 
   5  11   3        0.04       -5.36      6.18 o 
   6  11   3        0.02       -9.57      6.38 o 
   7  11   3        0.01        2.00      7.39 o 
  -9  12   3       29.56       17.31      8.53 o 
  -8  12   3       59.17       48.92      9.18 o 
  -7  12   3        6.81       -8.21      7.86 o 
  -6  12   3       12.90       17.40      9.25 o 
  -5  12   3       16.50       19.08      9.10 o 
  -4  12   3      110.21       93.92     22.93 o 
  -3  12   3       53.00       70.68     22.46 o 
  -2  12   3      249.04      277.75     17.86 o 
  -1  12   3      154.17      140.83     31.83 o 
   0  12   3      200.18      217.05     16.18 o 
   1  12   3        9.80       15.94      8.64 o 
   2  12   3      137.19      159.76     14.72 o 
   3  12   3        4.70        6.53      7.51 o 
   4  12   3        2.40       -3.23      5.62 o 
   5  12   3       30.20        6.92      7.08 o 
   6  12   3       31.94       34.49      8.82 o 
  -7  13   3       71.46       84.01     13.71 o 
  -6  13   3      123.55      124.42     22.70 o 
  -5  13   3       72.99       89.23     13.07 o 
  -4  13   3       40.60       22.88     17.32 o 
  -3  13   3       18.85       -2.95      7.59 o 
  -2  13   3        1.64        2.95      7.76 o 
  -1  13   3       17.09       14.81      9.10 o 
   0  13   3       16.96       10.90      8.88 o 
   1  13   3      125.91      135.31     14.55 o 
   2  13   3       72.92       82.34     12.12 o 
   3  13   3       57.99       73.89     12.64 o 
   4  13   3       87.82       73.01     19.19 o 
  -4  14   3        0.17        5.38      9.53 o 
  -3  14   3        5.65       15.69     14.51 o 
  -2  14   3       14.02        0.93     15.21 o 
  -1  14   3       20.18       21.38     10.33 o 
   0  14   3       17.32       15.57      9.91 o 
   1  14   3       15.50       14.67      9.90 o 
 -15   0   4      114.22      142.28     21.53 o 
 -14   0   4      217.91      247.26     17.12 o 
 -13   0   4       57.77       55.23     14.51 o 
 -12   0   4        6.73       -1.87      9.83 o 
 -11   0   4      679.57      683.31     28.55 o 
 -10   0   4       79.38       97.82     13.57 o 
  -9   0   4      600.14      541.03     22.93 o 
  -8   0   4     1397.51     1311.39     33.70 o 
  -7   0   4     3629.00     3214.02     38.38 o 
  -6   0   4     4615.52     4971.37     62.95 o 
  -5   0   4    14238.36    14012.54    196.10 o 
  -4   0   4     5300.45     5321.86     82.37 o 
  -3   0   4       64.63       85.65      7.96 o 
  -2   0   4      169.82      266.21      8.77 o 
  -1   0   4    15537.08    14653.32    142.97 o 
   0   0   4      100.67       77.69      7.02 o 
   1   0   4     6173.88     6348.70     73.48 o 
   2   0   4     6457.33     7008.22     74.94 o 
   3   0   4     1443.01     1495.75     18.17 o 
   4   0   4     2012.86     1705.97     21.24 o 
   5   0   4     3595.36     3393.59     88.69 o 
   6   0   4     1411.47     1399.02     26.93 o 
   7   0   4        5.70       10.72      7.72 o 
   8   0   4        0.05        6.55      6.26 o 
   9   0   4       68.04       73.01     13.10 o 
  10   0   4       19.62       25.27     12.64 o 
 -15   1   4       17.07       -0.60     11.70 o 
 -14   1   4        5.79       14.23      9.58 o 
 -13   1   4        3.22       -3.28      6.18 o 
 -12   1   4      135.60      141.99      9.90 o 
 -11   1   4        0.93        7.98      6.78 o 
 -10   1   4      436.16      358.46     14.22 o 
  -9   1   4       47.17       35.84     11.70 o 
  -8   1   4      688.13      676.23     16.87 o 
  -7   1   4      688.16      607.86     11.49 o 
  -6   1   4     1321.98     1274.80     16.62 o 
  -5   1   4      163.07      147.08      5.51 o 
  -4   1   4      172.66      177.50      7.61 o 
  -3   1   4      583.23      794.69     11.88 o 
  -2   1   4     1207.19     1257.56     11.47 o 
  -1   1   4      392.25      397.90      7.07 o 
   0   1   4     2139.00     2294.69     20.91 o 
   1   1   4     1540.06     1544.91     16.12 o 
   2   1   4      386.09      378.05      6.18 o 
   3   1   4      153.77      157.77      4.70 o 
   4   1   4       57.25       65.66      3.85 o 
   5   1   4      414.63      429.06      8.49 o 
   6   1   4      596.60      615.25     12.02 o 
   7   1   4      443.22      404.89     10.68 o 
   8   1   4      286.62      296.48     17.71 o 
   9   1   4       51.44       45.18      8.77 o 
  10   1   4       26.70       28.08     12.64 o 
  11   1   4        8.03        0.47     12.64 o 
 -15   2   4       14.26       21.63     11.41 o 
 -14   2   4        4.66        2.86     17.32 o 
 -13   2   4       11.72       14.50      8.77 o 
 -12   2   4       21.40       19.64      8.25 o 
 -11   2   4      482.67      484.08     14.47 o 
 -10   2   4        1.61       -2.72      4.68 o 
  -9   2   4       12.30       13.57      7.49 o 
  -8   2   4        0.41        3.37      2.84 o 
  -7   2   4      293.73      311.20      9.31 o 
  -6   2   4     1809.31     1999.95     28.92 o 
  -5   2   4      635.12      573.69      9.09 o 
  -4   2   4      531.28      559.58      8.56 o 
  -3   2   4       91.12      112.87      3.76 o 
  -2   2   4      109.81      131.36      4.84 o 
  -1   2   4      130.20      170.32      5.30 o 
   0   2   4     2821.78     2783.33     21.37 o 
   1   2   4     1585.72     1545.42     14.18 o 
   2   2   4     1472.60     1523.00     21.43 o 
   3   2   4      459.54      489.16      7.76 o 
   4   2   4       41.25       54.95      3.70 o 
   5   2   4      108.12      106.13      4.91 o 
   6   2   4      575.86      559.03     13.90 o 
   7   2   4      100.90       92.27      8.40 o 
   8   2   4       34.82       28.08      7.59 o 
   9   2   4       19.91       14.22      7.59 o 
  10   2   4       19.03       21.76      9.59 o 
  11   2   4       17.81       14.04     13.57 o 
 -15   3   4        0.39        2.54     10.12 o 
 -14   3   4        0.02      -10.76      8.42 o 
 -13   3   4        5.69       14.57      9.59 o 
 -12   3   4       89.13      142.12     17.32 o 
 -11   3   4      121.81      192.45     13.85 o 
 -10   3   4     1057.69     1126.93     20.97 o 
  -9   3   4      965.23      965.77     18.54 o 
  -8   3   4      650.93      756.44     12.18 o 
  -7   3   4      184.43      213.42      6.45 o 
  -6   3   4      233.92      321.13     10.17 o 
  -5   3   4     2003.48     2135.68     27.55 o 
  -4   3   4      360.10      309.39      6.08 o 
  -3   3   4     4096.94     4083.12     26.37 o 
  -2   3   4     1529.27     1581.22     24.32 o 
  -1   3   4     1775.92     1401.76     13.01 o 
   0   3   4     8555.31     7788.41     83.34 o 
   1   3   4     3178.50     2954.46     20.88 o 
   2   3   4      130.37      205.10      4.81 o 
   3   3   4       64.58       95.01      3.96 o 
   4   3   4       35.65       30.59      3.18 o 
   5   3   4      362.12      400.91     10.00 o 
   6   3   4       21.37       45.86      5.90 o 
   7   3   4      411.70      404.07     16.54 o 
   8   3   4       92.76       94.65     10.24 o 
   9   3   4       72.13       92.76     11.08 o 
  10   3   4       19.74       25.40      9.43 o 
  11   3   4       40.56       50.84     10.75 o 
 -14   4   4       83.62       88.11     13.19 o 
 -13   4   4      242.05      252.80     39.08 o 
 -12   4   4      201.06      191.93     29.49 o 
 -11   4   4        8.10       -6.11      6.93 o 
 -10   4   4        0.36       -1.55      6.45 o 
  -9   4   4      138.74      168.62      9.32 o 
  -8   4   4      138.92      151.59      8.62 o 
  -7   4   4      727.59      757.15     15.05 o 
  -6   4   4     1537.65     1443.06     27.63 o 
  -5   4   4     1358.47     1538.82     20.67 o 
  -4   4   4     8164.15     8430.38     56.47 o 
  -3   4   4      521.80      452.30      6.41 o 
  -2   4   4     1171.26     1311.64     12.38 o 
  -1   4   4     1251.82     1379.54     14.11 o 
   0   4   4       48.91       45.90      3.60 o 
   1   4   4      862.22      940.94     10.59 o 
   2   4   4      288.99      294.94      5.39 o 
   3   4   4     4011.34     3748.89     30.05 o 
   4   4   4     1741.37     1673.26     20.23 o 
   5   4   4      840.23      741.44     19.06 o 
   6   4   4       31.85       42.01      8.80 o 
   7   4   4        1.00        1.87      6.29 o 
   8   4   4       28.30       35.60      8.60 o 
   9   4   4       50.34       63.94     10.75 o 
  10   4   4       49.18       48.11     10.09 o 
  11   4   4       25.65       16.21      9.91 o 
 -14   5   4        2.21        7.65     10.06 o 
 -13   5   4        5.61        4.73      9.39 o 
 -12   5   4       31.72       22.66      9.76 o 
 -11   5   4       32.96       44.66     18.49 o 
 -10   5   4        1.39        5.40      7.49 o 
  -9   5   4      447.92      389.51     16.05 o 
  -8   5   4      536.19      511.49     13.35 o 
  -7   5   4      260.45      356.13     11.69 o 
  -6   5   4        0.44       25.97      3.84 o 
  -5   5   4      468.12      681.87     11.68 o 
  -4   5   4     2460.45     2459.05     21.40 o 
  -3   5   4      653.66      824.69     10.52 o 
  -2   5   4     2843.33     2794.19     22.92 o 
  -1   5   4      725.02      719.57      9.45 o 
   0   5   4      338.50      358.95      6.87 o 
   1   5   4       46.79       55.82      3.13 o 
   2   5   4     1296.11     1229.59     16.21 o 
   3   5   4      205.21      184.16      8.91 o 
   4   5   4       59.10      100.03      7.02 o 
   5   5   4      157.86      175.86      9.26 o 
   6   5   4      322.13      298.99     11.98 o 
   7   5   4        0.28        4.07      6.59 o 
   8   5   4        8.66        0.84      7.26 o 
   9   5   4       96.29       80.84     11.41 o 
  10   5   4       19.42       20.02      9.43 o 
 -14   6   4       14.86       36.97     17.78 o 
 -13   6   4       37.90       53.46     17.78 o 
 -12   6   4       81.65      119.34     13.79 o 
 -11   6   4        1.96       11.43     13.57 o 
 -10   6   4      157.24      160.33     13.13 o 
  -9   6   4        8.81       18.71      8.66 o 
  -8   6   4       89.60      104.29      9.76 o 
  -7   6   4      558.40      569.29     14.71 o 
  -6   6   4      309.66      387.27      9.56 o 
  -5   6   4        2.63       16.69      3.33 o 
  -4   6   4      968.24      959.14     11.96 o 
  -3   6   4     1195.02     1207.69     13.59 o 
  -2   6   4      754.20      725.08     13.37 o 
  -1   6   4       50.88      197.32     40.72 o 
   0   6   4      175.32      160.60      6.23 o 
   1   6   4       16.40       21.56      4.06 o 
   2   6   4      814.86      771.80     13.26 o 
   3   6   4      799.18      776.25     13.72 o 
   4   6   4      669.92      657.08     15.67 o 
   5   6   4       58.57       45.17      6.45 o 
   6   6   4       64.68       63.51      7.44 o 
   7   6   4       22.64       26.21      8.25 o 
   8   6   4       37.94       41.25     12.64 o 
   9   6   4       49.64       59.23     10.92 o 
  10   6   4        5.89       10.03     10.30 o 
 -13   7   4        7.10       19.03     11.57 o 
 -12   7   4      185.72      233.23     33.46 o 
 -11   7   4      207.14      240.76     16.98 o 
 -10   7   4      228.29      257.11     16.85 o 
  -9   7   4      547.06      560.16     20.72 o 
  -8   7   4      484.99      453.43     14.47 o 
  -7   7   4       64.23       67.19      6.82 o 
  -6   7   4       73.47       75.60      6.88 o 
  -5   7   4        0.36        9.84      3.31 o 
  -4   7   4      116.37      155.99      8.58 o 
  -3   7   4     1686.40     1674.16     19.92 o 
  -2   7   4     2722.05     2705.20     28.31 o 
  -1   7   4     2568.56     2430.65     37.36 o 
   0   7   4      456.28      576.85     18.85 o 
   1   7   4      331.82      337.52      9.10 o 
   2   7   4      379.29      395.63     10.09 o 
   3   7   4       67.45       52.31      5.19 o 
   4   7   4       30.16       15.48      5.41 o 
   5   7   4      368.19      324.60     15.27 o 
   6   7   4      209.13      213.79     11.41 o 
   7   7   4      261.16      237.95     19.19 o 
   8   7   4      162.46      166.68     23.17 o 
   9   7   4      220.79      224.40     16.88 o 
 -13   8   4        7.41        6.55     16.38 o 
 -12   8   4       25.15       19.35     10.24 o 
 -11   8   4       55.47       44.85     18.49 o 
 -10   8   4       66.23       44.84     10.09 o 
  -9   8   4        0.14        5.78      7.73 o 
  -8   8   4      175.47      164.22     10.43 o 
  -7   8   4       18.76       13.82      5.28 o 
  -6   8   4      291.11      261.15     10.92 o 
  -5   8   4      575.08      564.69     14.78 o 
  -4   8   4      798.28      786.57     13.63 o 
  -3   8   4      830.02      763.82     13.19 o 
  -2   8   4      874.48      866.62     18.46 o 
  -1   8   4      203.38      227.33      7.94 o 
   0   8   4      107.07      110.57      6.23 o 
   1   8   4      222.50      227.15      8.42 o 
   2   8   4      402.77      385.45     10.69 o 
   3   8   4      226.61      233.02      8.90 o 
   4   8   4      348.97      369.75     13.24 o 
   5   8   4      197.05      217.66     11.30 o 
   6   8   4      148.80      163.37     13.01 o 
   7   8   4       22.03       26.36     12.17 o 
   8   8   4        0.20        5.96      8.66 o 
   9   8   4        0.43       -6.08     10.76 o 
 -12   9   4       10.55       -2.34     15.91 o 
 -11   9   4        0.40        6.02      8.86 o 
 -10   9   4       22.71       11.23      8.53 o 
  -9   9   4        2.24       11.91      6.34 o 
  -8   9   4        4.97       14.74      6.20 o 
  -7   9   4      108.18      150.39     14.60 o 
  -6   9   4        1.25       11.24      5.41 o 
  -5   9   4        1.37       21.38      9.56 o 
  -4   9   4       12.89       14.92      5.61 o 
  -3   9   4       33.09       43.13      8.43 o 
  -2   9   4      473.73      411.44     12.87 o 
  -1   9   4        0.00       -2.81      4.47 o 
   0   9   4       82.21      122.01      7.08 o 
   1   9   4        8.39       22.22      4.78 o 
   2   9   4       86.30      108.48      7.09 o 
   3   9   4      127.89      118.56      7.57 o 
   4   9   4        9.66       15.76      6.14 o 
   5   9   4        0.50        4.57      5.82 o 
   6   9   4        5.93       -3.02      6.46 o 
   7   9   4        2.27        2.08      6.84 o 
   8   9   4        9.65       40.72     14.04 o 
 -11  10   4        9.74       10.23     10.91 o 
 -10  10   4        0.09        1.11     16.38 o 
  -9  10   4       10.67       14.54      8.27 o 
  -8  10   4       98.28      124.38     10.59 o 
  -7  10   4       86.38      124.45     12.57 o 
  -6  10   4      118.44      113.36      9.21 o 
  -5  10   4       97.13      133.70      9.33 o 
  -4  10   4       75.58       91.87     11.08 o 
  -3  10   4        5.02        6.24      6.73 o 
  -2  10   4       79.49       50.23      9.43 o 
  -1  10   4       87.92       88.22      7.96 o 
   0  10   4       79.00       90.19     11.88 o 
   1  10   4       42.40       60.14      6.15 o 
   2  10   4       20.69       18.88      4.99 o 
   3  10   4      288.40      234.15     11.58 o 
   4  10   4       15.79       13.35      6.45 o 
   5  10   4       68.53       79.62      9.02 o 
   6  10   4        7.86       17.68      7.56 o 
   7  10   4        6.23       15.96      7.70 o 
 -10  11   4      109.70      173.77     16.05 o 
  -9  11   4      123.30      178.69     17.34 o 
  -8  11   4      149.36      142.48     11.74 o 
  -7  11   4       53.28       50.75      8.16 o 
  -6  11   4       17.56       20.98      8.40 o 
  -5  11   4        0.04        2.95      7.44 o 
  -4  11   4       79.63       93.71     11.72 o 
  -3  11   4      137.45      126.37     12.58 o 
  -2  11   4      444.72      427.48     19.36 o 
  -1  11   4      737.18      668.66     83.07 o 
   0  11   4      732.34      711.99     18.59 o 
   1  11   4      159.31      159.47     16.69 o 
   2  11   4      138.47      126.46      8.30 o 
   3  11   4       15.66        6.04      6.25 o 
   4  11   4        0.82       -6.80      5.80 o 
   5  11   4       21.30       17.17      7.39 o 
   6  11   4       31.38       19.96      8.18 o 
  -9  12   4        0.14        0.01      7.37 o 
  -8  12   4       13.86       22.58      7.99 o 
  -7  12   4       14.12        5.08      7.96 o 
  -6  12   4       46.06       50.66     13.34 o 
  -5  12   4       16.80       18.33     11.93 o 
  -4  12   4       70.07       54.54     10.91 o 
  -3  12   4       67.90       62.38     11.25 o 
  -2  12   4       10.13       14.04      8.60 o 
  -1  12   4       11.98        4.50      7.98 o 
   0  12   4        0.11        7.00      8.32 o 
   1  12   4      129.48      128.27     13.46 o 
   2  12   4       52.62       48.10      8.50 o 
   3  12   4       12.63       13.96      8.99 o 
   4  12   4       44.58       39.87      8.62 o 
   5  12   4       17.06       22.62      8.46 o 
  -7  13   4        0.17       -6.04      8.73 o 
  -6  13   4        1.69       -4.18      8.77 o 
  -5  13   4       22.43       22.77     10.09 o 
  -4  13   4       11.98       22.46     10.06 o 
  -3  13   4        0.36       10.76      9.27 o 
  -2  13   4        3.65       -5.77      8.66 o 
  -1  13   4       16.24       35.75     14.98 o 
   0  13   4       16.15       21.09      9.86 o 
   1  13   4       22.96       29.69     12.17 o 
   2  13   4       21.83       -1.87     15.44 o 
   3  13   4        1.64       11.23     15.44 o 
  -4  14   4       69.49       76.68     17.55 o 
  -3  14   4       35.51       33.55     14.51 o 
  -2  14   4        5.07        8.88      9.58 o 
  -1  14   4        1.60        6.08      9.39 o 
   0  14   4        0.23        4.84      9.72 o 
 -15   1   5       16.99       24.43     10.20 o 
 -14   1   5      157.85      133.94     13.71 o 
 -13   1   5        1.28        2.97      6.38 o 
 -12   1   5      162.13      167.24     10.72 o 
 -11   1   5      229.82      213.57     13.23 o 
 -10   1   5       50.14       64.49     20.12 o 
  -9   1   5       16.38       15.91      5.96 o 
  -8   1   5       13.13       15.95      3.74 o 
  -7   1   5     5151.37     4784.45     44.64 o 
  -6   1   5     5607.02     5319.03     47.66 o 
  -5   1   5      144.68      141.42      7.94 o 
  -4   1   5        7.46       12.64      3.97 o 
  -3   1   5      229.15      257.28     19.44 o 
  -2   1   5     3561.87     3577.64     30.77 o 
  -1   1   5        3.47        4.93      3.17 o 
   0   1   5     1023.72     1075.08     13.61 o 
   1   1   5       24.00       55.76      4.26 o 
   2   1   5      151.99      157.60      4.69 o 
   3   1   5     3202.34     3062.82     29.31 o 
   4   1   5     1971.32     1952.33     24.39 o 
   5   1   5       31.75       31.77      4.43 o 
   6   1   5       95.91       95.50      6.21 o 
   7   1   5      177.51      197.52     10.18 o 
   8   1   5       41.33       31.67      6.99 o 
   9   1   5       35.05       41.19     14.04 o 
  10   1   5       54.02       62.71     16.38 o 
 -15   2   5       69.70       48.23     12.41 o 
 -14   2   5        1.42       -3.74      8.25 o 
 -13   2   5        8.47        1.11      7.96 o 
 -12   2   5       49.34       60.72      7.77 o 
 -11   2   5        3.53        5.30      5.46 o 
 -10   2   5      842.93      805.61     17.69 o 
  -9   2   5     1280.87     1289.31     17.49 o 
  -8   2   5     2503.49     2321.82     24.23 o 
  -7   2   5     2830.89     2603.92     31.03 o 
  -6   2   5     2491.16     2397.63     23.39 o 
  -5   2   5      145.48      113.14      4.80 o 
  -4   2   5        3.40       32.77      3.78 o 
  -3   2   5      150.47      167.36      4.60 o 
  -2   2   5     2366.47     2286.84     29.78 o 
  -1   2   5     5821.49     5350.67     37.54 o 
   0   2   5    10545.65    10201.78     66.08 o 
   1   2   5     4357.08     4006.78     30.03 o 
   2   2   5     1759.95     1552.64     15.41 o 
   3   2   5     1865.64     1672.83     16.82 o 
   4   2   5        9.92        3.31      3.09 o 
   5   2   5      483.36      524.16     18.76 o 
   6   2   5       47.14       55.90      6.74 o 
   7   2   5      209.74      252.29     11.32 o 
   8   2   5      173.01      181.95     13.07 o 
   9   2   5      314.83      286.17     16.38 o 
  10   2   5       85.78       70.67     15.91 o 
 -15   3   5       13.35       12.48     10.91 o 
 -14   3   5       18.01       12.11      9.91 o 
 -13   3   5       71.68       67.78     11.58 o 
 -12   3   5       42.19       36.76      9.43 o 
 -11   3   5        3.01       -1.84      5.63 o 
 -10   3   5      213.84      190.84     10.14 o 
  -9   3   5        1.53       17.88      3.87 o 
  -8   3   5        0.14       64.59      7.49 o 
  -7   3   5        0.59       23.63      4.46 o 
  -6   3   5        1.61       34.86      4.54 o 
  -5   3   5     3592.60     3681.58     31.39 o 
  -4   3   5     3215.69     3423.18     23.96 o 
  -3   3   5      178.18      420.80      9.70 o 
  -2   3   5      112.90      170.83     11.23 o 
  -1   3   5        3.48       24.49      7.49 o 
   0   3   5     2018.93     1947.73     15.59 o 
   1   3   5      517.90      640.24      7.81 o 
   2   3   5        5.86        8.29      2.44 o 
   3   3   5       59.45       81.47      4.23 o 
   4   3   5       16.27       12.57      4.41 o 
   5   3   5      942.47      932.80     18.49 o 
   6   3   5       84.97       84.71      9.60 o 
   7   3   5        0.73        2.67      7.49 o 
   8   3   5       21.95       14.27      7.61 o 
   9   3   5       10.25       25.51      8.94 o 
  10   3   5        6.00       15.57      8.99 o 
 -15   4   5        0.76       -2.81     14.51 o 
 -14   4   5        0.74       12.85      9.86 o 
 -13   4   5        8.66        8.10      8.92 o 
 -12   4   5       43.31       54.09     15.44 o 
 -11   4   5       31.43       53.13      9.60 o 
 -10   4   5        1.01        0.51      5.30 o 
  -9   4   5       19.15       43.38      4.75 o 
  -8   4   5      438.74      397.50     12.04 o 
  -7   4   5       99.25      121.44      7.30 o 
  -6   4   5        2.68       76.29      6.89 o 
  -5   4   5       10.13       20.46      3.78 o 
  -4   4   5     2449.05     2569.59     19.67 o 
  -3   4   5      158.92      248.79      5.23 o 
  -2   4   5      486.80      479.30      8.05 o 
  -1   4   5      282.38      320.40      6.37 o 
   0   4   5      134.43      149.30      4.69 o 
   1   4   5        9.27       39.04      2.70 o 
   2   4   5      101.79       88.20      5.18 o 
   3   4   5      211.68      212.14      8.85 o 
   4   4   5      182.38      180.16      7.55 o 
   5   4   5       26.59        7.31      6.45 o 
   6   4   5      287.33      287.86     14.89 o 
   7   4   5       79.98       89.74     10.59 o 
   8   4   5       11.03       15.76      8.43 o 
   9   4   5       44.23       53.30     10.26 o 
  10   4   5        9.17       11.74     12.87 o 
 -14   5   5      107.34      141.75     16.03 o 
 -13   5   5      130.92      155.22     15.36 o 
 -12   5   5      147.26      123.40     13.71 o 
 -11   5   5      138.53      179.50     14.37 o 
 -10   5   5       41.96       72.15     10.09 o 
  -9   5   5        3.15        0.70      5.63 o 
  -8   5   5      185.83      222.60     10.07 o 
  -7   5   5       46.56       73.26      6.25 o 
  -6   5   5        4.13        8.45      3.36 o 
  -5   5   5     3242.25     2980.68     29.60 o 
  -4   5   5     6568.60     6116.11     44.22 o 
  -3   5   5     2061.35     1860.56     16.49 o 
  -2   5   5      664.09      531.07      7.43 o 
  -1   5   5     1193.03     1167.86     17.11 o 
   0   5   5       62.51       81.16      3.92 o 
   1   5   5     1433.26     1471.28     18.11 o 
   2   5   5      933.09      843.71     16.36 o 
   3   5   5      551.19      454.51     12.36 o 
   4   5   5      594.69      586.30     14.72 o 
   5   5   5     1504.78     1494.06     31.92 o 
   6   5   5      148.99      143.84     11.90 o 
   7   5   5       47.49       53.82      9.93 o 
   8   5   5        3.05        3.28      7.59 o 
   9   5   5        4.08        4.21      8.27 o 
 -14   6   5        3.98        0.47     15.44 o 
 -13   6   5        0.01        0.20      9.59 o 
 -12   6   5       31.45       60.12     11.72 o 
 -11   6   5      104.09      112.03     12.41 o 
 -10   6   5      486.44      440.18     19.01 o 
  -9   6   5      422.92      425.46     21.53 o 
  -8   6   5      294.31      299.47     14.22 o 
  -7   6   5      171.34      198.65     10.74 o 
  -6   6   5     1495.69     1389.23     27.94 o 
  -5   6   5       25.70       25.39      3.85 o 
  -4   6   5      374.84      369.27      7.92 o 
  -3   6   5     1058.65      991.31     19.84 o 
  -2   6   5      587.41      582.82     13.17 o 
  -1   6   5     1215.57     1336.23     18.06 o 
   0   6   5      807.15      848.58     16.67 o 
   1   6   5     1376.21     1433.67     18.77 o 
   2   6   5      653.62      622.83     14.49 o 
   3   6   5       82.32       80.42      6.93 o 
   4   6   5       77.88       92.39      7.50 o 
   5   6   5        7.68       15.40      6.78 o 
   6   6   5      285.44      292.66     15.89 o 
   7   6   5      247.17      259.06     16.36 o 
   8   6   5      106.57      104.38     12.56 o 
   9   6   5       31.28       21.35     13.10 o 
 -13   7   5        2.98       -6.33      9.86 o 
 -12   7   5       13.45       13.23      9.83 o 
 -11   7   5       77.76       40.95     10.26 o 
 -10   7   5       46.25       34.25      9.43 o 
  -9   7   5        3.15       -0.02      6.93 o 
  -8   7   5        0.40       20.77      5.71 o 
  -7   7   5      182.96      155.46      9.26 o 
  -6   7   5      242.22      222.18      9.66 o 
  -5   7   5        9.43       16.88      4.38 o 
  -4   7   5       76.05       96.99      5.71 o 
  -3   7   5       74.62       81.48      4.67 o 
  -2   7   5     1257.75     1255.90     28.01 o 
  -1   7   5      156.85      158.93      9.46 o 
   0   7   5       33.86       49.38      4.82 o 
   1   7   5        0.49        4.16      3.64 o 
   2   7   5       38.56       35.01      5.65 o 
   3   7   5      160.54      151.13     18.96 o 
   4   7   5      130.56      120.75      8.88 o 
   5   7   5       16.76       26.62      6.55 o 
   6   7   5        2.93        3.32      6.93 o 
   7   7   5       19.87       31.77      9.06 o 
   8   7   5        4.62       11.89      8.77 o 
   9   7   5        6.62        8.42     14.98 o 
 -13   8   5        7.06        9.36     16.85 o 
 -12   8   5       34.01       33.53     11.66 o 
 -11   8   5       34.13       44.40     10.79 o 
 -10   8   5      249.62      237.92     16.51 o 
  -9   8   5      162.38      196.53     14.39 o 
  -8   8   5       57.91       94.92     10.17 o 
  -7   8   5        0.70       11.31      8.73 o 
  -6   8   5      268.10      254.19     11.07 o 
  -5   8   5        1.44       11.73      5.73 o 
  -4   8   5       20.50       47.65      5.09 o 
  -3   8   5      383.95      343.91      9.66 o 
  -2   8   5      478.97      479.27     11.23 o 
  -1   8   5      175.37      180.91      7.76 o 
   0   8   5      402.87      361.75     10.16 o 
   1   8   5      398.06      314.78     10.47 o 
   2   8   5      116.62       91.95      7.63 o 
   3   8   5        2.13        4.18      5.19 o 
   4   8   5       11.78       13.93      7.75 o 
   5   8   5        2.52       -3.51      5.81 o 
   6   8   5       59.26       41.67     11.70 o 
   7   8   5      111.59       98.21     12.23 o 
   8   8   5       36.71       36.04     13.57 o 
 -12   9   5       98.87      103.88     14.72 o 
 -11   9   5      112.29       91.38     13.33 o 
 -10   9   5       30.22       16.15      8.94 o 
  -9   9   5        6.70       -6.80      6.23 o 
  -8   9   5       29.95       46.54      7.53 o 
  -7   9   5       25.65       59.85      8.70 o 
  -6   9   5      765.53      807.09     30.06 o 
  -5   9   5      619.74      631.04     24.57 o 
  -4   9   5      632.29      583.39     20.35 o 
  -3   9   5      683.64      627.16     15.84 o 
  -2   9   5      685.76      692.28     16.68 o 
  -1   9   5        1.02        0.86      4.03 o 
   0   9   5        0.07        0.78      4.11 o 
   1   9   5        0.43       -1.67      4.18 o 
   2   9   5       88.05       81.06      7.87 o 
   3   9   5      289.18      276.73     13.16 o 
   4   9   5      138.24      138.95     10.04 o 
   5   9   5      198.92      185.05     19.13 o 
   6   9   5      213.32      214.22     15.84 o 
   7   9   5      107.67      116.76     13.73 o 
 -11  10   5       14.32       20.39     11.24 o 
 -10  10   5       22.69       24.15      9.91 o 
  -9  10   5       45.29       37.26      8.09 o 
  -8  10   5      144.00      126.24     10.75 o 
  -7  10   5       42.98       41.02      7.06 o 
  -6  10   5       44.19       43.67      7.22 o 
  -5  10   5       14.02        1.72      7.72 o 
  -4  10   5       34.97       38.58      8.73 o 
  -3  10   5       20.08       12.27      7.59 o 
  -2  10   5      115.85      136.70     14.68 o 
  -1  10   5      733.97      719.31     17.87 o 
   0  10   5      171.88      149.77     12.80 o 
   1  10   5       34.83       40.89      6.71 o 
   2  10   5       40.64       64.29      7.69 o 
   3  10   5        0.59       -1.16      5.64 o 
   4  10   5        1.57        0.34      5.92 o 
   5  10   5        0.86       -1.50      6.82 o 
   6  10   5        1.77        4.95      8.77 o 
 -10  11   5        5.98        5.20      9.76 o 
  -9  11   5        7.92        1.83      7.09 o 
  -8  11   5        3.28        0.33      6.47 o 
  -7  11   5       11.23       16.87     17.32 o 
  -6  11   5       11.65       22.03      9.06 o 
  -5  11   5        0.59       -8.75      6.52 o 
  -4  11   5       12.18       13.18      8.42 o 
  -3  11   5        1.76        2.67      7.59 o 
  -2  11   5       43.16       59.24     10.26 o 
  -1  11   5       10.81        7.89      7.65 o 
   0  11   5       19.37       18.15      6.31 o 
   1  11   5       11.40       16.32      8.19 o 
   2  11   5       20.37       16.63      7.67 o 
   3  11   5       56.05       67.56      8.55 o 
   4  11   5       12.48       23.65      7.37 o 
   5  11   5        0.19       -4.74      6.84 o 
  -9  12   5       41.19       71.21     10.66 o 
  -8  12   5      103.09      124.73     14.56 o 
  -7  12   5       99.83      104.65     14.06 o 
  -6  12   5       32.51       33.84     10.42 o 
  -5  12   5        3.80       -5.38      6.73 o 
  -4  12   5        0.30      -11.09      7.40 o 
  -3  12   5       24.75       33.38     10.06 o 
  -2  12   5      128.56      140.39     13.52 o 
  -1  12   5      251.83      272.80     23.87 o 
   0  12   5      114.57      143.73     16.85 o 
   1  12   5      231.78      267.97     17.39 o 
   2  12   5       91.89      114.18     13.52 o 
   3  12   5        9.73       28.75     10.86 o 
   4  12   5        4.05        1.82      7.50 o 
  -7  13   5       35.17       31.59     11.41 o 
  -6  13   5       42.20       46.14     11.86 o 
  -5  13   5       27.45       36.20     11.05 o 
  -4  13   5       96.98       95.88     13.40 o 
  -3  13   5       62.68       48.08     11.41 o 
  -2  13   5       28.12       22.80      9.44 o 
  -1  13   5        6.77       12.17      9.83 o 
   0  13   5        8.56       19.28      9.99 o 
   1  13   5       46.07       33.23     17.78 o 
   2  13   5       16.95        7.96     14.98 o 
 -15   0   6       46.98       60.33     12.56 o 
 -14   0   6      299.93      391.73     28.08 o 
 -13   0   6       35.93       15.91     12.17 o 
 -12   0   6      472.95      537.76     28.08 o 
 -11   0   6      333.46      296.26     21.06 o 
 -10   0   6      532.27      521.84     24.81 o 
  -9   0   6       38.81       58.32     21.06 o 
  -8   0   6      252.93      277.82     11.02 o 
  -7   0   6      646.02      696.88     24.81 o 
  -6   0   6      166.64      148.36     12.64 o 
  -5   0   6     1404.70     1259.91     32.76 o 
  -4   0   6     3500.59     3382.85     62.25 o 
  -3   0   6      328.97      333.92     12.64 o 
  -2   0   6    10389.65    10310.14    108.05 o 
  -1   0   6     3202.13     2963.09     39.54 o 
   0   0   6     2786.69     2778.64     38.20 o 
   1   0   6      400.67      324.69     11.53 o 
   2   0   6     1255.73     1176.14     22.81 o 
   3   0   6     2604.85     2567.42     38.50 o 
   4   0   6       38.32       29.71      6.08 o 
   5   0   6       35.29       47.29     11.93 o 
   6   0   6      560.24      595.95     19.31 o 
   7   0   6      281.35      282.22     22.00 o 
   8   0   6       47.90       46.33     13.57 o 
   9   0   6       13.28       10.76     13.57 o 
 -15   1   6       23.11       12.07      9.86 o 
 -14   1   6        4.10       -2.74      7.20 o 
 -13   1   6       60.97       63.98     10.51 o 
 -12   1   6       10.03       11.23      7.94 o 
 -11   1   6       11.34       16.05      7.26 o 
 -10   1   6      107.93      108.40      9.76 o 
  -9   1   6      672.43      596.96     13.42 o 
  -8   1   6     1352.78     1180.52     15.44 o 
  -7   1   6     1881.64     1891.21     23.70 o 
  -6   1   6      702.40      759.97     50.78 o 
  -5   1   6      227.90      392.73     15.68 o 
  -4   1   6       31.13       58.07     13.57 o 
  -3   1   6      198.86      343.58     10.20 o 
  -2   1   6       74.99      118.89      6.89 o 
  -1   1   6     1562.63     1751.54     19.58 o 
   0   1   6     1844.37     1857.44     20.52 o 
   1   1   6     4381.58     4259.52     37.41 o 
   2   1   6      686.45      710.80     12.41 o 
   3   1   6      565.96      533.31     11.20 o 
   4   1   6       92.04      108.59      6.19 o 
   5   1   6        1.24        1.17      3.77 o 
   6   1   6       39.23       41.02      6.38 o 
   7   1   6       86.41       82.06      9.30 o 
   8   1   6       90.92       82.60     10.91 o 
   9   1   6       44.03       54.29     14.98 o 
  10   1   6       29.60       16.85     14.51 o 
 -15   2   6        4.19       -0.34     10.06 o 
 -14   2   6       32.02       23.05      9.58 o 
 -13   2   6       25.36       17.03      7.10 o 
 -12   2   6        2.31        3.75      6.03 o 
 -11   2   6       43.00       53.85      7.53 o 
 -10   2   6       37.51       49.52      5.35 o 
  -9   2   6        6.02       36.61      9.49 o 
  -8   2   6       45.80       29.26      4.03 o 
  -7   2   6      213.19      222.36      7.43 o 
  -6   2   6      219.95      225.41      6.94 o 
  -5   2   6        3.95       78.29      5.50 o 
  -4   2   6      381.61      394.13      8.37 o 
  -3   2   6      456.11      502.91      7.80 o 
  -2   2   6      200.79      210.49      6.24 o 
  -1   2   6       24.97        8.62      2.47 o 
   0   2   6      600.35      462.80      7.60 o 
   1   2   6      196.01      162.48      5.18 o 
   2   2   6      798.72      795.05     13.00 o 
   3   2   6      378.49      396.87      9.71 o 
   4   2   6      599.17      586.68     12.64 o 
   5   2   6        8.32        5.18      4.96 o 
   6   2   6      144.23      155.24     21.92 o 
   7   2   6       19.35       10.02     11.70 o 
   8   2   6       61.24       60.50     10.39 o 
   9   2   6        6.65        3.74     13.10 o 
 -15   3   6       21.00       28.62     11.53 o 
 -14   3   6        6.82      -12.09      8.06 o 
 -13   3   6        1.12       -4.37      7.92 o 
 -12   3   6        2.03       19.34      7.02 o 
 -11   3   6      162.65      203.19     11.05 o 
 -10   3   6      536.18      534.81     12.06 o 
  -9   3   6     1020.79      986.72     15.49 o 
  -8   3   6      719.02      805.99     16.91 o 
  -7   3   6     1572.54     1535.98     18.93 o 
  -6   3   6     1438.43     1512.15     22.63 o 
  -5   3   6      672.88      671.35     10.97 o 
  -4   3   6        0.19       19.99      2.92 o 
  -3   3   6       15.95       29.56      4.72 o 
  -2   3   6      354.47      312.78      9.23 o 
  -1   3   6      531.28      468.70      7.38 o 
   0   3   6     2775.63     2707.95     23.33 o 
   1   3   6     1602.35     1449.76     15.52 o 
   2   3   6     1676.71     1592.70     19.73 o 
   3   3   6      686.46      649.82     15.13 o 
   4   3   6      158.57      156.12      8.91 o 
   5   3   6      109.30      105.56      8.28 o 
   6   3   6      107.89      128.60     11.41 o 
   7   3   6      215.57      202.02     21.06 o 
   8   3   6      167.31      204.63     36.04 o 
   9   3   6       75.41       97.03     12.71 o 
 -15   4   6        0.31       -3.14     10.75 o 
 -14   4   6       18.40       14.27     10.42 o 
 -13   4   6      138.46      158.69     14.72 o 
 -12   4   6      394.89      387.29     18.83 o 
 -11   4   6      334.87      306.43     24.57 o 
 -10   4   6      261.59      251.66      8.91 o 
  -9   4   6      273.04      250.92     11.17 o 
  -8   4   6      109.13      125.64      8.21 o 
  -7   4   6      250.22      229.14      9.45 o 
  -6   4   6     1499.66     1465.55     22.43 o 
  -5   4   6     2217.35     2061.16     17.85 o 
  -4   4   6     1427.87     1395.48     13.63 o 
  -3   4   6     1559.05     1420.56     15.21 o 
  -2   4   6     2023.68     1900.00     18.07 o 
  -1   4   6      338.66      284.58      8.57 o 
   0   4   6       10.72       13.33      3.13 o 
   1   4   6       31.84       26.85      3.22 o 
   2   4   6       46.10       51.08      4.68 o 
   3   4   6      782.75      785.18     16.81 o 
   4   4   6     1912.63     1943.38     28.89 o 
   5   4   6     1109.87     1084.44     41.19 o 
   6   4   6       66.44       64.96      9.83 o 
   7   4   6      233.34      273.55     16.71 o 
   8   4   6       60.85       63.12     14.98 o 
   9   4   6        1.13       -2.92      8.10 o 
 -15   5   6        4.58       -7.49     14.04 o 
 -14   5   6       30.04        9.62     10.72 o 
 -13   5   6        7.30        4.14      9.10 o 
 -12   5   6        0.50       -0.60      8.06 o 
 -11   5   6        8.88       15.69      8.43 o 
 -10   5   6       45.45       29.43     11.93 o 
  -9   5   6       15.32       14.99      5.71 o 
  -8   5   6       50.93       48.77      6.28 o 
  -7   5   6      108.52      103.24      7.99 o 
  -6   5   6      107.10      110.30      6.25 o 
  -5   5   6        2.12        3.61      2.76 o 
  -4   5   6      431.92      487.81      7.94 o 
  -3   5   6      596.91      755.72      9.54 o 
  -2   5   6        5.59       16.42      2.96 o 
  -1   5   6      617.28      655.38     13.45 o 
   0   5   6        3.88        4.64      4.07 o 
   1   5   6        9.75       12.24      4.23 o 
   2   5   6      105.36      111.45      6.18 o 
   3   5   6      207.87      190.87     12.87 o 
   4   5   6       74.75       78.36     18.25 o 
   5   5   6       42.09       42.28      8.77 o 
   6   5   6        3.90       -4.32      6.97 o 
   7   5   6       20.17       20.37      8.73 o 
   8   5   6        0.97       -3.73      7.92 o 
   9   5   6       27.01       34.04     10.91 o 
 -14   6   6       12.76       28.62     11.66 o 
 -13   6   6       40.57       60.38     12.08 o 
 -12   6   6       91.97      139.63     22.00 o 
 -11   6   6       19.93       36.68     11.23 o 
 -10   6   6        0.15       -6.04      6.78 o 
  -9   6   6       59.60       60.56      9.43 o 
  -8   6   6       27.21       36.07      6.17 o 
  -7   6   6       63.00      108.68      6.76 o 
  -6   6   6        1.66        0.56      3.52 o 
  -5   6   6     1419.73     1425.07     16.76 o 
  -4   6   6     1437.93     1477.23     16.82 o 
  -3   6   6     1230.11     1178.56     14.80 o 
  -2   6   6      143.45      131.97      4.57 o 
  -1   6   6      219.08      194.61      7.10 o 
   0   6   6      218.14      238.67      9.36 o 
   1   6   6       57.49       63.65      7.50 o 
   2   6   6       17.37       16.62      5.22 o 
   3   6   6       47.54       49.30     13.34 o 
   4   6   6      124.83      149.00     14.51 o 
   5   6   6      249.73      234.57     19.89 o 
   6   6   6        6.83       14.51      8.27 o 
   7   6   6       41.08       64.08     11.41 o 
   8   6   6        0.28       -7.15      8.43 o 
 -14   7   6       42.75       58.03     20.12 o 
 -13   7   6        7.41        1.14     10.09 o 
 -12   7   6       46.01       20.73     10.33 o 
 -11   7   6       22.73       23.87      9.43 o 
 -10   7   6      165.48      209.84     15.18 o 
  -9   7   6       14.61       27.72      8.40 o 
  -8   7   6      241.79      235.65     11.41 o 
  -7   7   6      101.35       94.39      7.92 o 
  -6   7   6     1145.30     1069.45     25.87 o 
  -5   7   6        5.45       20.41      4.35 o 
  -4   7   6      651.68      575.10     13.58 o 
  -3   7   6       58.54       74.44      4.95 o 
  -2   7   6      428.08      404.33     10.05 o 
  -1   7   6     1291.32     1303.07     18.95 o 
   0   7   6      261.53      222.25     13.00 o 
   1   7   6      172.50      143.54      8.64 o 
   2   7   6      302.88      303.54     11.62 o 
   3   7   6      420.42      454.43     14.47 o 
   4   7   6      192.49      191.51     17.08 o 
   5   7   6       38.88       16.27     10.30 o 
   6   7   6       21.79        6.55      7.61 o 
   7   7   6       15.35       14.10      8.40 o 
   8   7   6       25.36       18.72     15.44 o 
 -13   8   6       54.97       81.44     21.06 o 
 -12   8   6       56.21       58.35     13.34 o 
 -11   8   6      149.95      145.93     14.79 o 
 -10   8   6      217.53      192.67     15.91 o 
  -9   8   6       26.30       32.40      9.10 o 
  -8   8   6        6.31        2.97      6.03 o 
  -7   8   6        2.18       31.05     11.07 o 
  -6   8   6      371.90      402.75     13.63 o 
  -5   8   6      647.92      618.72     14.25 o 
  -4   8   6      862.68      902.52     15.74 o 
  -3   8   6     2326.39     2210.98     30.88 o 
  -2   8   6      942.98      920.00     24.39 o 
  -1   8   6      225.73      233.45      8.83 o 
   0   8   6       57.58       51.78      6.44 o 
   1   8   6        9.84       19.14      5.64 o 
   2   8   6      201.75      249.86     11.34 o 
   3   8   6      132.85      127.94      9.53 o 
   4   8   6      146.90      146.16     12.86 o 
   5   8   6      187.75      214.11     17.08 o 
   6   8   6      164.71      163.06     15.44 o 
   7   8   6       47.27       31.59     10.92 o 
 -12   9   6       30.39       39.34     11.86 o 
 -11   9   6       21.75       19.19      9.93 o 
 -10   9   6        3.07       -3.09      8.06 o 
  -9   9   6       35.63       38.08      8.01 o 
  -8   9   6        0.06        5.46      5.80 o 
  -7   9   6        0.01       -3.66      4.82 o 
  -6   9   6       25.09        8.36      6.08 o 
  -5   9   6       13.59       50.28      9.39 o 
  -4   9   6        0.06       -2.13      5.34 o 
  -3   9   6       11.34       33.23      6.33 o 
  -2   9   6       70.95       95.36      7.99 o 
  -1   9   6        0.96       13.35      4.67 o 
   0   9   6        9.01        4.95      5.04 o 
   1   9   6        0.39        1.40      5.22 o 
   2   9   6        2.31        0.70      5.55 o 
   3   9   6       14.92       10.15      6.47 o 
   4   9   6        2.65       -7.02      7.28 o 
   5   9   6       21.93       32.44     12.87 o 
   6   9   6        4.75      -10.06      8.60 o 
 -11  10   6       17.21       34.15     11.79 o 
 -10  10   6       32.75       35.56     12.17 o 
  -9  10   6        0.11        9.36      7.03 o 
  -8  10   6        2.29       11.53      6.93 o 
  -7  10   6       17.42       23.88      6.95 o 
  -6  10   6       69.49       82.96     11.58 o 
  -5  10   6       73.14       76.29     10.91 o 
  -4  10   6      166.91      175.95     13.56 o 
  -3  10   6      287.76      255.09     15.39 o 
  -2  10   6      230.41      236.86     11.67 o 
  -1  10   6       11.44       18.10      6.07 o 
   0  10   6       53.65       58.13      7.44 o 
   1  10   6        7.22        6.86      5.91 o 
   2  10   6       52.15       48.73      7.84 o 
   3  10   6       59.13       61.32      8.51 o 
   4  10   6       23.44       28.32      9.27 o 
   5  10   6      124.43      105.37     13.33 o 
 -10  11   6       33.40       53.16     12.08 o 
  -9  11   6      129.25      158.10     15.32 o 
  -8  11   6      217.52      234.02     17.87 o 
  -7  11   6      172.32      167.25     15.21 o 
  -6  11   6      147.94      149.72     14.18 o 
  -5  11   6       74.43       88.33     12.23 o 
  -4  11   6        3.02       -8.46      6.59 o 
  -3  11   6       24.27       23.26      8.77 o 
  -2  11   6       28.06       25.48     10.76 o 
  -1  11   6       89.19       92.02     10.99 o 
   0  11   6      107.93      128.61     28.32 o 
   1  11   6      334.70      310.82     16.98 o 
   2  11   6      154.81      146.68     20.14 o 
   3  11   6       58.22       65.80      9.36 o 
   4  11   6       31.23       50.97     17.32 o 
  -9  12   6        3.36       -1.02      8.92 o 
  -8  12   6        2.86       -0.34      9.83 o 
  -7  12   6       16.11       13.72      9.76 o 
  -6  12   6        0.09        5.99      9.43 o 
  -5  12   6       10.47       12.25      8.99 o 
  -4  12   6       50.81       35.49     12.17 o 
  -3  12   6       22.57       22.48     11.70 o 
  -2  12   6       14.33       26.69      9.72 o 
  -1  12   6       12.06       26.21     15.91 o 
   0  12   6        4.17       29.49     15.44 o 
   1  12   6        4.00        8.17      8.99 o 
   2  12   6        2.52        6.30      9.43 o 
   3  12   6       10.20        8.94      8.33 o 
  -6  13   6        1.70        3.70      9.58 o 
  -5  13   6        8.93       19.06     10.20 o 
  -4  13   6        1.05        4.94      9.10 o 
  -3  13   6        6.86       11.22      9.58 o 
  -2  13   6        0.74        8.11      9.22 o 
  -1  13   6        1.06      -11.70     13.10 o 
   0  13   6        2.24        4.21     14.98 o 
   1  13   6       40.56       25.27     16.85 o 
 -15   1   7       28.30       30.57      9.05 o 
 -14   1   7       19.84       28.66      8.37 o 
 -13   1   7        0.64        6.15      6.44 o 
 -12   1   7      289.95      280.55     15.72 o 
 -11   1   7      201.32      235.62     14.06 o 
 -10   1   7      171.65      180.67      9.01 o 
  -9   1   7      846.36      889.90     14.17 o 
  -8   1   7     1412.90     1413.43     21.17 o 
  -7   1   7       56.99       48.37      7.59 o 
  -6   1   7      576.08      607.79     30.19 o 
  -5   1   7      460.46      553.03     16.05 o 
  -4   1   7        5.23       23.85      4.58 o 
  -3   1   7      362.16      381.08      9.09 o 
  -2   1   7     8003.81     7719.65     61.07 o 
  -1   1   7     1788.30     1571.17     19.39 o 
   0   1   7      197.74      174.41      6.86 o 
   1   1   7      263.49      205.27      9.78 o 
   2   1   7      283.52      250.09     10.40 o 
   3   1   7      279.47      287.72      9.18 o 
   4   1   7       11.89        6.41      4.32 o 
   5   1   7      296.90      315.12     12.51 o 
   6   1   7       85.86       97.94      8.74 o 
   7   1   7      152.14      184.26     15.30 o 
   8   1   7      162.81      239.16     23.87 o 
   9   1   7       74.19      110.92     20.12 o 
 -15   2   7       16.94       19.80     10.66 o 
 -14   2   7       89.57       87.88     12.38 o 
 -13   2   7      109.90       91.73      9.40 o 
 -12   2   7       12.00        3.27      5.91 o 
 -11   2   7       79.12      100.49     10.54 o 
 -10   2   7       56.34       70.09      5.83 o 
  -9   2   7      860.81      801.35     14.49 o 
  -8   2   7     1684.02     1483.51     19.50 o 
  -7   2   7     3154.58     2881.25     28.79 o 
  -6   2   7      987.37      893.94     16.42 o 
  -5   2   7      157.32      245.77      8.53 o 
  -4   2   7      852.36      865.23     13.14 o 
  -3   2   7       74.87      103.74      5.07 o 
  -2   2   7      213.66      187.60      5.89 o 
  -1   2   7     3170.42     3147.50     33.47 o 
   0   2   7     1366.64     1381.57     18.24 o 
   1   2   7     2534.93     2376.79     25.99 o 
   2   2   7      833.36      787.36     13.92 o 
   3   2   7     1110.53     1075.88     17.09 o 
   4   2   7        9.96        8.86      5.28 o 
   5   2   7       89.82       79.26      7.83 o 
   6   2   7        1.33        0.35      5.71 o 
   7   2   7       25.95       25.31     10.53 o 
   8   2   7       62.50       71.46     16.15 o 
   9   2   7       46.53        3.74     14.51 o 
 -15   3   7       26.04       21.00     11.41 o 
 -14   3   7       10.01       25.04     10.20 o 
 -13   3   7       35.02       23.50      9.91 o 
 -12   3   7      107.77      100.04      9.63 o 
 -11   3   7      104.99      102.76      6.98 o 
 -10   3   7      430.29      407.89     10.93 o 
  -9   3   7        3.38        9.43      5.43 o 
  -8   3   7      288.89      296.29      9.09 o 
  -7   3   7        3.90        9.62      3.56 o 
  -6   3   7      122.42      173.41      9.52 o 
  -5   3   7      254.90      286.15      8.02 o 
  -4   3   7     1084.28     1000.76     22.34 o 
  -3   3   7      290.52      260.71      8.10 o 
  -2   3   7      109.64      109.41      5.23 o 
  -1   3   7      638.72      552.56      9.33 o 
   0   3   7     1616.05     1443.09     18.74 o 
   1   3   7      190.48      165.86      6.84 o 
   2   3   7      239.60      243.04     14.52 o 
   3   3   7        9.42       16.00      6.53 o 
   4   3   7      168.73      165.67      9.98 o 
   5   3   7       21.26       36.70      6.82 o 
   6   3   7      211.69      244.33     17.32 o 
   7   3   7       30.60       17.41      8.59 o 
   8   3   7        2.14       -1.84      8.86 o 
 -15   4   7        0.40       -2.83      9.78 o 
 -14   4   7        5.28       -0.39      9.43 o 
 -13   4   7        0.08       -9.35      7.53 o 
 -12   4   7       43.17       44.24     11.93 o 
 -11   4   7       12.53       21.83      5.04 o 
 -10   4   7        0.98       21.81      4.79 o 
  -9   4   7       67.59       95.20      8.11 o 
  -8   4   7      192.00      235.88     11.14 o 
  -7   4   7       91.52      105.99      5.99 o 
  -6   4   7      132.67      184.88      6.94 o 
  -5   4   7       33.15       54.23      3.61 o 
  -4   4   7       51.61       96.02      4.82 o 
  -3   4   7       19.46       17.49      3.06 o 
  -2   4   7        3.31       12.14      3.78 o 
  -1   4   7       32.39       33.04      3.88 o 
   0   4   7      441.64      393.87     10.42 o 
   1   4   7       17.55       15.05      5.31 o 
   2   4   7       70.62       59.87     11.69 o 
   3   4   7      175.50      190.01     14.34 o 
   4   4   7       31.23       33.06      8.10 o 
   5   4   7        0.74       -3.60      6.59 o 
   6   4   7       74.37       55.47     10.42 o 
   7   4   7        0.12        1.78      7.92 o 
   8   4   7        0.26       10.14      9.11 o 
 -15   5   7        1.87        5.62     14.98 o 
 -14   5   7       48.22       64.12     12.91 o 
 -13   5   7      120.63      138.23     14.72 o 
 -12   5   7      252.65      250.80     16.71 o 
 -11   5   7      189.66      214.32     15.44 o 
 -10   5   7      339.86      334.30     13.40 o 
  -9   5   7      293.93      282.42     11.97 o 
  -8   5   7       85.93       90.13      7.83 o 
  -7   5   7        1.74       -0.71      4.65 o 
  -6   5   7       28.53       32.55      3.88 o 
  -5   5   7     1227.43     1139.12     13.14 o 
  -4   5   7     3292.90     3072.91     24.06 o 
  -3   5   7     2922.04     2924.69     44.37 o 
  -2   5   7      815.67      826.68     13.92 o 
  -1   5   7      630.56      671.38     13.78 o 
   0   5   7      279.25      311.23     16.66 o 
   1   5   7      167.46      182.85     11.58 o 
   2   5   7       39.30       36.69      8.56 o 
   3   5   7      174.08      151.24     21.29 o 
   4   5   7      106.13      103.77     11.08 o 
   5   5   7      503.10      492.52     25.04 o 
   6   5   7      242.75      269.62     19.66 o 
   7   5   7      104.76      111.70     13.23 o 
   8   5   7        1.33       -6.77      8.99 o 
 -14   6   7       47.27       34.88     12.33 o 
 -13   6   7       19.52        4.04     11.47 o 
 -12   6   7       51.47       21.73      9.76 o 
 -11   6   7       16.80        1.40      7.94 o 
 -10   6   7       91.75       60.22     10.06 o 
  -9   6   7      134.82      148.19      9.98 o 
  -8   6   7      170.74      198.03     10.36 o 
  -7   6   7      341.64      395.63     11.16 o 
  -6   6   7     1142.52     1067.85     17.30 o 
  -5   6   7     1025.42      964.51     13.99 o 
  -4   6   7      923.17      955.37     11.94 o 
  -3   6   7       10.28       25.57      3.65 o 
  -2   6   7       52.38       83.72      4.66 o 
  -1   6   7       20.13       36.92      7.27 o 
   0   6   7       89.79      119.39      9.04 o 
   1   6   7      631.69      681.06     21.06 o 
   2   6   7      576.50      517.82     33.93 o 
   3   6   7      224.37      203.47     13.56 o 
   4   6   7      234.20      247.77     15.72 o 
   5   6   7       72.41       62.07     10.75 o 
   6   6   7       60.15       54.78     10.91 o 
   7   6   7       21.71       25.98     10.26 o 
 -14   7   7        1.69       -8.42     14.51 o 
 -13   7   7        7.28       10.09     10.75 o 
 -12   7   7        3.41       -5.62      8.60 o 
 -11   7   7       15.10        4.44      8.43 o 
 -10   7   7       12.49       -8.58      9.36 o 
  -9   7   7        0.77       13.99      7.44 o 
  -8   7   7      371.93      350.34     13.47 o 
  -7   7   7       10.11       15.30      4.87 o 
  -6   7   7      203.64      196.00      8.76 o 
  -5   7   7       67.89       85.85      6.36 o 
  -4   7   7        9.55       16.77      4.14 o 
  -3   7   7      660.62      632.51     12.98 o 
  -2   7   7       91.84      104.29      7.83 o 
  -1   7   7        3.37       -0.04      4.41 o 
   0   7   7       15.88       12.99      4.93 o 
   1   7   7        7.87        1.65      5.01 o 
   2   7   7        3.34        1.17      6.29 o 
   3   7   7       35.05       33.93      8.73 o 
   4   7   7        7.75       -3.83      7.26 o 
   5   7   7        2.94        9.25      8.66 o 
   6   7   7        0.55       -5.09      7.40 o 
   7   7   7       56.21       34.63     15.44 o 
 -13   8   7        2.39        5.62     14.98 o 
 -12   8   7        0.16        3.39      9.36 o 
 -11   8   7        0.12       -6.09      8.19 o 
 -10   8   7       50.01       60.15     12.64 o 
  -9   8   7      115.09      127.83     18.95 o 
  -8   8   7        7.89       19.98      6.38 o 
  -7   8   7      116.07      126.38      9.62 o 
  -6   8   7      563.80      573.53     13.50 o 
  -5   8   7      334.53      297.19     11.08 o 
  -4   8   7       93.51       98.21      7.96 o 
  -3   8   7      249.41      263.90      9.49 o 
  -2   8   7      176.86      189.30     10.64 o 
  -1   8   7       43.06       31.73      6.12 o 
   0   8   7       48.76       26.37      5.82 o 
   1   8   7      187.66      185.52     13.61 o 
   2   8   7       43.12       28.16      8.25 o 
   3   8   7      165.67      146.97     12.86 o 
   4   8   7       75.25       98.97     11.90 o 
   5   8   7       37.96       43.41     10.39 o 
   6   8   7        0.66        9.01      9.06 o 
 -12   9   7       62.31       78.08     14.22 o 
 -11   9   7      156.59      185.38     16.05 o 
 -10   9   7      126.48      130.47     13.57 o 
  -9   9   7        7.59       23.69      7.12 o 
  -8   9   7      148.05      131.00     10.31 o 
  -7   9   7        0.31       -1.31      5.74 o 
  -6   9   7       83.33      108.27      9.63 o 
  -5   9   7      286.36      256.56     12.60 o 
  -4   9   7      108.37      114.51      8.91 o 
  -3   9   7      734.36      678.06     17.07 o 
  -2   9   7      240.78      251.86     13.89 o 
  -1   9   7      301.17      339.28     14.77 o 
   0   9   7      199.61      183.08     10.53 o 
   1   9   7       62.98       67.44     15.67 o 
   2   9   7        0.07       -6.74      7.11 o 
   3   9   7       60.54       74.25     10.92 o 
   4   9   7      105.76      120.86     13.38 o 
   5   9   7      115.13       96.05     12.89 o 
 -11  10   7        1.57       -1.40     10.26 o 
 -10  10   7        7.71       15.74      9.53 o 
  -9  10   7        8.10        6.30      7.16 o 
  -8  10   7      117.78      112.98     10.40 o 
  -7  10   7       83.49       86.03     13.34 o 
  -6  10   7      109.97      116.95     12.71 o 
  -5  10   7       20.83       23.90     11.00 o 
  -4  10   7       28.15       24.66      8.53 o 
  -3  10   7       24.12       19.68      6.13 o 
  -2  10   7        0.05        5.35      6.63 o 
  -1  10   7       23.20       29.31     12.87 o 
   0  10   7       32.12       33.95      7.02 o 
   1  10   7       59.68       52.91      8.19 o 
   2  10   7      159.44      178.02     33.46 o 
   3  10   7       60.27       42.09     10.75 o 
   4  10   7       48.21       39.75     16.15 o 
 -10  11   7        0.01        7.07     10.24 o 
  -9  11   7       33.79       11.29      9.11 o 
  -8  11   7        4.93       12.66      9.39 o 
  -7  11   7       17.24        2.81      8.94 o 
  -6  11   7       13.12       21.80      9.58 o 
  -5  11   7       15.29       23.40      9.93 o 
  -4  11   7        5.01       19.20      9.10 o 
  -3  11   7        4.10       -2.81     11.70 o 
  -2  11   7        0.63        0.47      7.19 o 
  -1  11   7        0.57       -7.02     10.06 o 
   0  11   7        5.93       -1.38      8.43 o 
   1  11   7       12.23        9.37      8.86 o 
   2  11   7       15.07       12.21      9.06 o 
   3  11   7        0.67       -8.43      8.32 o 
  -8  12   7      125.35      149.63     16.22 o 
  -7  12   7      147.64      188.61     17.17 o 
  -6  12   7       68.06       95.55     13.52 o 
  -5  12   7       31.48       29.23     15.21 o 
  -4  12   7       17.82        9.50      9.32 o 
  -3  12   7        8.44       11.23     14.04 o 
  -2  12   7        0.10        0.47     13.10 o 
  -1  12   7       38.10       51.48     16.38 o 
   0  12   7      132.75      135.60     23.64 o 
   1  12   7      152.18      161.97     15.39 o 
  -5  13   7       22.89       41.90     18.95 o 
  -4  13   7       59.09       69.57     12.79 o 
  -3  13   7       50.93       65.52     18.72 o 
  -2  13   7       52.99       65.99     18.72 o 
  -1  13   7       66.40       79.10     20.12 o 
 -16   0   8        5.65       -7.13     10.20 o 
 -15   0   8        4.24       -2.81     14.98 o 
 -14   0   8        1.23       18.72     14.51 o 
 -13   0   8       35.25       66.46     15.91 o 
 -12   0   8      192.82      226.99     21.53 o 
 -11   0   8      435.34      393.93     15.29 o 
 -10   0   8      928.31      849.50     20.90 o 
  -9   0   8     2903.21     2672.87     60.84 o 
  -8   0   8      282.61      239.16     18.25 o 
  -7   0   8       20.31       23.87      9.83 o 
  -6   0   8        2.37       29.49      9.83 o 
  -5   0   8        8.90        4.21      7.96 o 
  -4   0   8     1026.12     1014.67     31.83 o 
  -3   0   8     3124.02     3149.21     54.76 o 
  -2   0   8      899.84     1018.21     22.47 o 
  -1   0   8     1049.84     1031.82     22.98 o 
   0   0   8     2548.72     2467.02     45.87 o 
   1   0   8     4490.77     4481.11     92.43 o 
   2   0   8      393.76      334.25     14.32 o 
   3   0   8       61.24       64.81      8.64 o 
   4   0   8       33.77       33.33      7.65 o 
   5   0   8       12.46       20.05      9.36 o 
   6   0   8      620.72      654.29     33.23 o 
   7   0   8      226.53      250.86     24.34 o 
   8   0   8      123.52      117.47     20.12 o 
 -16   1   8       17.64       13.57     23.87 o 
 -15   1   8       17.92       12.79     11.29 o 
 -14   1   8      101.66      110.95     19.75 o 
 -13   1   8       85.66       78.20      9.63 o 
 -12   1   8       70.29       59.58     10.09 o 
 -11   1   8        6.72       29.17      5.84 o 
 -10   1   8       18.17       19.16      4.52 o 
  -9   1   8      485.38      478.73     15.76 o 
  -8   1   8      283.59      263.99     15.91 o 
  -7   1   8      232.65      250.38     19.66 o 
  -6   1   8      749.89      680.27     19.36 o 
  -5   1   8      239.64      193.42     11.41 o 
  -4   1   8     1047.15     1093.62     15.42 o 
  -3   1   8       30.94       46.53      4.96 o 
  -2   1   8       16.16       23.41      4.29 o 
  -1   1   8     1017.71     1010.48     22.02 o 
   0   1   8      195.49      176.07      7.63 o 
   1   1   8     1298.75     1272.50     18.76 o 
   2   1   8       83.57       88.09      6.40 o 
   3   1   8      178.07      166.40      8.00 o 
   4   1   8        4.01        3.63      5.62 o 
   5   1   8      102.01      107.90      9.36 o 
   6   1   8       24.10       20.52      7.56 o 
   7   1   8        0.99      -13.38      8.92 o 
   8   1   8        4.82       -6.55     13.10 o 
 -15   2   8       18.70        5.71      9.77 o 
 -14   2   8        1.72       -7.40      6.87 o 
 -13   2   8        5.70        8.84      6.93 o 
 -12   2   8        0.18        0.15      4.27 o 
 -11   2   8       56.28       79.11      6.62 o 
 -10   2   8       72.87      101.54      7.76 o 
  -9   2   8      208.27      238.68     10.74 o 
  -8   2   8        9.66        6.31      3.57 o 
  -7   2   8      196.80      213.17      9.61 o 
  -6   2   8       14.19        4.15      4.17 o 
  -5   2   8      356.85      418.41      9.89 o 
  -4   2   8       17.98        8.81      3.46 o 
  -3   2   8      266.15      236.96      9.71 o 
  -2   2   8       12.74       23.68      4.73 o 
  -1   2   8       29.89       11.80      4.01 o 
   0   2   8      420.81      377.05     10.19 o 
   1   2   8      605.62      590.65     12.77 o 
   2   2   8      409.32      393.80     11.00 o 
   3   2   8      479.01      451.70     16.86 o 
   4   2   8        7.05       -8.30      6.15 o 
   5   2   8        9.63       11.12      6.60 o 
   6   2   8       26.98       37.20      8.21 o 
   7   2   8       24.71       18.99      9.76 o 
   8   2   8        1.16        7.96     15.44 o 
 -15   3   8        3.51       -6.27      9.56 o 
 -14   3   8       72.57       60.83     22.93 o 
 -13   3   8       20.94       22.23      8.00 o 
 -12   3   8        5.60       14.15      5.33 o 
 -11   3   8       22.70       17.16      5.72 o 
 -10   3   8       46.18       40.24      9.49 o 
  -9   3   8      169.86      174.43      8.07 o 
  -8   3   8      196.43      197.10      8.09 o 
  -7   3   8      634.43      622.83     13.85 o 
  -6   3   8     1366.10     1428.82     22.36 o 
  -5   3   8     1368.71     1379.22     19.59 o 
  -4   3   8     1629.60     1701.83     20.57 o 
  -3   3   8      333.97      300.59      8.42 o 
  -2   3   8        9.96       11.39      4.48 o 
  -1   3   8      104.04      102.64      6.24 o 
   0   3   8       26.70       22.12      4.37 o 
   1   3   8      867.62      848.05     25.87 o 
   2   3   8      840.91      875.73     19.43 o 
   3   3   8      330.49      337.12     13.15 o 
   4   3   8       74.59       94.95     10.91 o 
   5   3   8      139.29      156.03     17.32 o 
   6   3   8       31.82       44.45     11.70 o 
   7   3   8        0.40       -8.27      8.19 o 
 -15   4   8       18.16       10.76     13.57 o 
 -14   4   8        5.12       -3.03      9.25 o 
 -13   4   8       38.21       51.95     11.05 o 
 -12   4   8      264.77      301.16     16.08 o 
 -11   4   8      160.93      168.82      8.52 o 
 -10   4   8      230.34      230.06     11.69 o 
  -9   4   8       53.06       53.01      7.26 o 
  -8   4   8      252.93      246.76      8.76 o 
  -7   4   8      173.34      171.66      7.47 o 
  -6   4   8      185.77      220.97      7.89 o 
  -5   4   8       87.78       79.67      5.00 o 
  -4   4   8      518.92      487.25     11.42 o 
  -3   4   8      856.59      804.75     13.85 o 
  -2   4   8     2281.07     2113.15     23.99 o 
  -1   4   8     1468.96     1389.44     22.11 o 
   0   4   8      138.58      159.84      8.89 o 
   1   4   8        2.26       -2.67      4.65 o 
   2   4   8      105.01      119.70      8.91 o 
   3   4   8        2.23        4.11      5.43 o 
   4   4   8      148.49      156.75     13.23 o 
   5   4   8      265.13      274.57     17.21 o 
   6   4   8       57.07       56.17     10.75 o 
   7   4   8       56.45       86.93     12.56 o 
 -15   5   8        6.31        2.81     14.98 o 
 -14   5   8       26.18       16.76     10.91 o 
 -13   5   8       26.56       32.38     13.57 o 
 -12   5   8       93.06       62.91     13.34 o 
 -11   5   8       18.01       10.23      6.59 o 
 -10   5   8        0.32        7.64      6.05 o 
  -9   5   8       13.12       25.10      9.53 o 
  -8   5   8       68.37       85.67      8.00 o 
  -7   5   8      604.91      561.52     12.14 o 
  -6   5   8       50.52       52.69      4.47 o 
  -5   5   8      707.51      717.76     10.76 o 
  -4   5   8      432.49      415.84      9.34 o 
  -3   5   8      420.50      472.15     13.17 o 
  -2   5   8       25.33       33.49      4.56 o 
  -1   5   8       36.14       35.55      7.44 o 
   0   5   8      199.64      211.75     12.41 o 
   1   5   8       35.08       27.82      7.96 o 
   2   5   8       39.38       54.52      7.09 o 
   3   5   8      128.14      147.79     12.56 o 
   4   5   8      249.02      257.21     16.22 o 
   5   5   8       27.13       27.71      9.86 o 
   6   5   8        0.11       -2.07      8.06 o 
   7   5   8       15.34       10.51      9.78 o 
 -14   6   8       16.85       -7.46     10.24 o 
 -13   6   8       37.68       37.68     11.25 o 
 -12   6   8       70.23       89.17     19.66 o 
 -11   6   8      102.44      143.92     13.73 o 
 -10   6   8       67.78      104.11     11.86 o 
  -9   6   8       26.81       34.36      7.20 o 
  -8   6   8       71.75       76.39      7.92 o 
  -7   6   8       55.22       62.73      6.20 o 
  -6   6   8        0.18        6.33      3.93 o 
  -5   6   8     1088.16     1105.19     15.28 o 
  -4   6   8      447.82      469.04      8.79 o 
  -3   6   8       81.33       87.22      5.19 o 
  -2   6   8      394.28      322.12     11.38 o 
  -1   6   8      194.80      183.24     12.08 o 
   0   6   8        1.31        5.27      5.93 o 
   1   6   8       13.38       11.70      6.95 o 
   2   6   8      139.27      165.03     12.74 o 
   3   6   8       11.35        8.42      7.61 o 
   4   6   8       63.48       64.51     19.89 o 
   5   6   8       91.05       70.35     18.25 o 
   6   6   8        0.91       -7.42      8.43 o 
 -14   7   8       51.72       47.27     18.72 o 
 -13   7   8       70.93       78.49     13.71 o 
 -12   7   8       61.17       24.13     10.57 o 
 -11   7   8        7.72       -0.99      8.40 o 
 -10   7   8        7.17        7.92     12.17 o 
  -9   7   8       12.81        9.12     11.23 o 
  -8   7   8      201.11      226.75     10.01 o 
  -7   7   8      875.73      780.58     15.95 o 
  -6   7   8      609.21      583.24     13.61 o 
  -5   7   8      436.09      433.56     11.62 o 
  -4   7   8      290.26      396.82     15.05 o 
  -3   7   8      116.31      157.75     13.13 o 
  -2   7   8        2.68        2.21      6.04 o 
  -1   7   8       24.88       30.10      5.76 o 
   0   7   8      193.90      186.97     13.07 o 
   1   7   8      187.28      203.88     22.46 o 
   2   7   8      181.30      214.08     14.72 o 
   3   7   8      792.20      823.04     26.48 o 
   4   7   8      311.81      291.00     18.03 o 
   5   7   8      106.48       83.46     16.38 o 
   6   7   8        3.68       14.51     14.51 o 
 -13   8   8        5.72       -3.28     15.44 o 
 -12   8   8       40.55       34.65     11.33 o 
 -11   8   8       67.31       45.52     16.85 o 
 -10   8   8      146.51      176.40     15.06 o 
  -9   8   8      130.58      120.17     14.04 o 
  -8   8   8      336.49      266.16     12.48 o 
  -7   8   8       18.92       30.60      5.83 o 
  -6   8   8       13.49       19.01      5.13 o 
  -5   8   8       36.60       37.62     11.87 o 
  -4   8   8       31.99       43.00      8.25 o 
  -3   8   8      493.86      452.13     30.01 o 
  -2   8   8        7.33        9.19      5.16 o 
  -1   8   8      175.69      175.26     10.08 o 
   0   8   8      272.48      256.36     14.88 o 
   1   8   8       79.47       71.13     19.19 o 
   2   8   8        5.57       11.23      8.89 o 
   3   8   8        3.50       -5.47      8.66 o 
   4   8   8        0.17       -0.02      8.73 o 
   5   8   8       31.59       37.91     14.98 o 
 -12   9   8        0.71       -6.96      9.53 o 
 -11   9   8       16.44        6.32      9.60 o 
 -10   9   8       40.58       28.43     12.87 o 
  -9   9   8       62.71       86.03      9.54 o 
  -8   9   8       23.08       13.26      6.76 o 
  -7   9   8       46.72       78.23      8.84 o 
  -6   9   8        2.45       17.18      7.73 o 
  -5   9   8        3.13        6.14      5.50 o 
  -4   9   8        7.67        9.71      7.06 o 
  -3   9   8        8.83       25.03     13.10 o 
  -2   9   8        0.28        2.87      5.48 o 
  -1   9   8       32.33       37.16      7.14 o 
   0   9   8       30.45       14.79      7.59 o 
   1   9   8        4.53       19.19      8.27 o 
   2   9   8       33.36       28.86      9.58 o 
   3   9   8       38.98       22.86     10.09 o 
   4   9   8        0.00       -0.60      9.59 o 
 -11  10   8       31.58       23.73     11.74 o 
 -10  10   8       11.81        7.78      9.58 o 
  -9  10   8       21.98       30.25      8.15 o 
  -8  10   8       60.60       65.71     11.74 o 
  -7  10   8        2.09        8.87      9.10 o 
  -6  10   8       13.08       15.30      8.59 o 
  -5  10   8        3.52       10.75     16.15 o 
  -4  10   8       14.97       23.09     11.47 o 
  -3  10   8       88.33      124.23     22.23 o 
  -2  10   8       65.05       63.13     11.70 o 
  -1  10   8      102.95      103.97     11.90 o 
   0  10   8       47.56       35.51      8.99 o 
   1  10   8       18.98       27.03     12.40 o 
   2  10   8        1.21       -3.35      8.77 o 
   3  10   8        0.07       -2.89      8.77 o 
 -10  11   8        0.01      -18.25     12.17 o 
  -9  11   8       19.17       17.24     10.24 o 
  -8  11   8      110.57      112.63     28.32 o 
  -7  11   8      159.56      182.58     33.46 o 
  -6  11   8      186.92      203.95     16.36 o 
  -5  11   8      251.67      225.12     24.81 o 
  -4  11   8      127.86      130.58     20.59 o 
  -3  11   8       38.79       31.83     14.98 o 
  -2  11   8        8.12        2.22      7.72 o 
  -1  11   8        9.87       13.66      8.43 o 
   0  11   8       84.19       90.80     16.85 o 
   1  11   8      152.95      131.54     14.22 o 
   2  11   8      116.14      112.18     38.61 o 
  -8  12   8       31.87       30.24     11.33 o 
  -7  12   8       41.07       38.85     11.41 o 
  -6  12   8        8.40        8.21     10.06 o 
  -5  12   8        7.71        7.49     14.51 o 
  -4  12   8       11.78       17.32     15.44 o 
  -3  12   8        9.95        2.81     14.51 o 
  -2  12   8        5.00        3.74     13.10 o 
  -1  12   8       19.98       24.74     10.39 o 
   0  12   8       46.67       36.51     14.98 o 
 -15   1   9        0.06        2.54      8.10 o 
 -14   1   9        0.72       -4.63      7.22 o 
 -13   1   9       15.01       15.94      8.39 o 
 -12   1   9      130.13      152.19     12.93 o 
 -11   1   9      256.75      251.50      9.32 o 
 -10   1   9       76.25       74.47      7.42 o 
  -9   1   9      264.35      233.59     16.15 o 
  -8   1   9      455.50      491.05     22.70 o 
  -7   1   9      468.39      463.64     17.53 o 
  -6   1   9        8.41       25.21      7.44 o 
  -5   1   9      270.75      250.48     13.23 o 
  -4   1   9        7.54       11.54      5.13 o 
  -3   1   9      226.93      222.71      8.77 o 
  -2   1   9     1204.17     1059.83     17.56 o 
  -1   1   9     2598.86     2426.49     34.45 o 
   0   1   9      397.06      415.39     11.28 o 
   1   1   9      273.09      288.96     10.14 o 
   2   1   9      169.24      178.60      8.78 o 
   3   1   9      172.11      169.94      8.71 o 
   4   1   9       50.81       66.91     12.57 o 
   5   1   9      108.34      111.06     10.49 o 
   6   1   9       62.67       81.69     13.07 o 
   7   1   9        0.62       -6.08     14.98 o 
 -15   2   9       16.57       12.02      8.40 o 
 -14   2   9      223.15      214.44     13.67 o 
 -13   2   9      118.78      121.93      8.52 o 
 -12   2   9      102.77       82.29      7.32 o 
 -11   2   9       98.84       96.60      6.20 o 
 -10   2   9       78.44       76.61      6.54 o 
  -9   2   9      120.50      122.76      7.34 o 
  -8   2   9       92.25       95.23      8.77 o 
  -7   2   9      680.19      679.25     17.50 o 
  -6   2   9     1351.24     1292.87     21.63 o 
  -5   2   9     1021.42     1064.36     31.53 o 
  -4   2   9     1671.33     1590.09     38.66 o 
  -3   2   9      404.98      479.41     19.12 o 
  -2   2   9      431.51      469.41     11.78 o 
  -1   2   9       46.15       67.81      6.00 o 
   0   2   9       78.89      105.51      6.94 o 
   1   2   9      461.70      459.41     12.12 o 
   2   2   9       75.95       77.85      8.00 o 
   3   2   9      252.08      257.19     12.27 o 
   4   2   9      457.85      465.77     16.28 o 
   5   2   9      195.04      190.11     12.22 o 
   6   2   9       48.53       53.61     10.99 o 
   7   2   9        1.97       11.70     14.51 o 
 -15   3   9       27.29       15.96     11.23 o 
 -14   3   9        6.59        0.93      7.51 o 
 -13   3   9        2.78       -2.27      5.14 o 
 -12   3   9        0.13        3.40      5.40 o 
 -11   3   9       26.27       20.58     10.59 o 
 -10   3   9      121.36      112.06      7.61 o 
  -9   3   9      210.14      206.64      8.83 o 
  -8   3   9       25.81       26.14      4.72 o 
  -7   3   9      225.40      219.50     10.17 o 
  -6   3   9     1031.67     1143.91     20.51 o 
  -5   3   9      415.22      459.51     20.43 o 
  -4   3   9      267.12      259.14     10.98 o 
  -3   3   9      827.26      732.21     16.80 o 
  -2   3   9      206.89      211.87     15.26 o 
  -1   3   9      140.07      149.39      7.64 o 
   0   3   9       71.84       79.23      6.46 o 
   1   3   9      225.17      239.69     11.46 o 
   2   3   9      138.75      136.76      9.88 o 
   3   3   9       21.99       13.78      6.52 o 
   4   3   9       12.37       12.64      6.82 o 
   5   3   9        0.07       -0.69     14.51 o 
   6   3   9       47.71       60.77     12.12 o 
 -15   4   9        0.08       -3.28     12.64 o 
 -14   4   9        5.20        0.47      9.78 o 
 -13   4   9       20.71       13.80      9.66 o 
 -12   4   9        0.74        5.44      5.17 o 
 -11   4   9       52.94       53.26      8.38 o 
 -10   4   9       19.27       30.67      7.09 o 
  -9   4   9       50.72       40.12      5.41 o 
  -8   4   9       24.20       20.85      4.73 o 
  -7   4   9      459.29      467.64     11.33 o 
  -6   4   9      379.73      389.44     10.79 o 
  -5   4   9        2.54        3.99      5.49 o 
  -4   4   9        1.75        6.45      3.92 o 
  -3   4   9      365.99      357.76     12.38 o 
  -2   4   9      105.40      105.64      8.00 o 
  -1   4   9      164.09      167.25     11.43 o 
   0   4   9       11.00       11.55      5.82 o 
   1   4   9        6.86        4.12      6.20 o 
   2   4   9        4.71       -2.81      6.62 o 
   3   4   9       57.95       66.82      8.64 o 
   4   4   9       85.81       96.58     12.23 o 
   5   4   9       11.13       10.09      8.77 o 
   6   4   9        6.50       -6.19     26.21 o 
 -14   5   9        0.01        1.43     10.12 o 
 -13   5   9       34.61       44.08     11.08 o 
 -12   5   9       50.91       59.23     10.86 o 
 -11   5   9       93.49       94.62      9.61 o 
 -10   5   9      608.29      563.78     17.10 o 
  -9   5   9      612.54      586.50     16.75 o 
  -8   5   9      337.08      338.38     10.47 o 
  -7   5   9       15.93       31.77      4.96 o 
  -6   5   9      163.93      157.60     10.99 o 
  -5   5   9      341.89      340.81     10.58 o 
  -4   5   9      446.45      450.51     11.62 o 
  -3   5   9      748.74      735.44     16.97 o 
  -2   5   9      191.07      181.20     12.64 o 
  -1   5   9      240.96      278.91     17.32 o 
   0   5   9      366.63      413.08     17.85 o 
   1   5   9      414.28      387.56     17.37 o 
   2   5   9      118.69       97.30     25.27 o 
   3   5   9        0.21       10.72      8.32 o 
   4   5   9        0.22        1.68      8.65 o 
   5   5   9       76.84       52.79     11.46 o 
   6   5   9       49.42       35.56     12.19 o 
 -14   6   9       46.46       31.36     16.38 o 
 -13   6   9       41.16       20.85     14.51 o 
 -12   6   9      107.69       79.59     12.38 o 
 -11   6   9       28.56       23.09      9.25 o 
 -10   6   9       12.53        2.03      6.49 o 
  -9   6   9       25.90       33.08      7.21 o 
  -8   6   9       37.43       22.43      6.96 o 
  -7   6   9       48.39       44.29      6.92 o 
  -6   6   9       70.56       82.85      5.30 o 
  -5   6   9     1319.13     1282.58     19.21 o 
  -4   6   9      646.05      622.70     11.58 o 
  -3   6   9      361.74      328.22     12.14 o 
  -2   6   9       29.43       26.01      7.59 o 
  -1   6   9       29.09       25.47      9.13 o 
   0   6   9       23.09        6.81      9.36 o 
   1   6   9       44.77       60.83      9.76 o 
   2   6   9      235.91      224.55     15.54 o 
   3   6   9      244.22      230.30     16.36 o 
   4   6   9       48.85       49.69     16.61 o 
   5   6   9      100.86      135.83     25.74 o 
 -13   7   9        7.89       18.00     10.91 o 
 -12   7   9        2.56       10.05      9.76 o 
 -11   7   9        5.53        3.22      8.77 o 
 -10   7   9       26.39        6.47      8.43 o 
  -9   7   9        9.56       -4.77      6.20 o 
  -8   7   9       16.07        2.49      5.85 o 
  -7   7   9        0.35       -3.97      4.40 o 
  -6   7   9        6.80        2.12      4.83 o 
  -5   7   9        6.93        0.57      4.43 o 
  -4   7   9        7.68       24.89      5.93 o 
  -3   7   9        1.40       -1.72      4.86 o 
  -2   7   9        9.73       10.94      6.97 o 
  -1   7   9       34.49       40.39      9.59 o 
   0   7   9       85.74      102.57     11.41 o 
   1   7   9        2.49        7.02      7.94 o 
   2   7   9       15.50       22.42      9.43 o 
   3   7   9        0.80        2.43      8.25 o 
   4   7   9        0.41       -1.20     12.87 o 
   5   7   9        3.20       -9.36     13.10 o 
 -13   8   9        7.86        5.62     15.91 o 
 -12   8   9        9.51       11.74     10.91 o 
 -11   8   9        3.14       -2.11      8.94 o 
 -10   8   9       17.21       33.32     10.75 o 
  -9   8   9       67.68       71.15     11.33 o 
  -8   8   9       83.60      109.84      9.82 o 
  -7   8   9      114.56      125.07      8.53 o 
  -6   8   9       43.46       64.47      9.58 o 
  -5   8   9      125.18      134.79     11.74 o 
  -4   8   9      131.80      142.52     11.91 o 
  -3   8   9       40.80       40.83      7.10 o 
  -2   8   9        3.63       -1.64      6.32 o 
  -1   8   9        2.35       -0.21      7.31 o 
   0   8   9       25.05        8.66      7.92 o 
   1   8   9       55.69       65.74     10.91 o 
   2   8   9      122.34      103.81     15.21 o 
   3   8   9      145.04       96.14     18.49 o 
   4   8   9        0.54        7.49     14.51 o 
 -12   9   9       17.24       -4.68     14.04 o 
 -11   9   9       91.57      104.97     24.34 o 
 -10   9   9       68.37       86.06     12.56 o 
  -9   9   9      185.77      233.26     30.19 o 
  -8   9   9      266.07      267.84     17.18 o 
  -7   9   9      126.16      156.47     19.66 o 
  -6   9   9       55.07       82.71     10.57 o 
  -5   9   9       11.64        5.15      8.89 o 
  -4   9   9       28.11       38.93     10.76 o 
  -3   9   9      124.04      138.62     14.98 o 
  -2   9   9      230.16      239.25     16.61 o 
  -1   9   9      368.34      350.31     33.00 o 
   0   9   9      228.55      187.72     14.89 o 
   1   9   9      119.94      130.34     13.73 o 
   2   9   9       48.20       26.22     10.42 o 
   3   9   9        0.95       15.91     14.51 o 
 -11  10   9       11.53        7.16     10.72 o 
 -10  10   9       66.63       33.92     11.41 o 
  -9  10   9       15.38       13.10     14.27 o 
  -8  10   9       20.73       18.92     10.20 o 
  -7  10   9       75.21       77.57     11.90 o 
  -6  10   9       90.89       85.18     17.32 o 
  -5  10   9       77.11       62.25     15.91 o 
  -4  10   9        5.80        0.89      7.72 o 
  -3  10   9       27.94       29.36     10.53 o 
  -2  10   9      108.25      118.41     16.85 o 
  -1  10   9       15.32        7.96     11.70 o 
   0  10   9        0.21       -2.81      8.27 o 
   1  10   9       45.04       42.87     11.08 o 
   2  10   9       27.77       21.06     14.51 o 
  -9  11   9        0.61       -8.18      9.39 o 
  -8  11   9        0.02       -0.11      9.58 o 
  -7  11   9        1.84        6.55     13.10 o 
  -6  11   9        3.89       19.19     14.04 o 
  -5  11   9        1.80        2.34     12.17 o 
  -4  11   9        1.73        6.55     13.10 o 
  -3  11   9        1.90        4.99     17.08 o 
  -2  11   9       19.35       17.78     12.17 o 
  -1  11   9        1.95       32.76     13.57 o 
   0  11   9        1.43        5.62     13.10 o 
  -6  12   9       36.62       13.10     15.44 o 
  -5  12   9       40.70       73.95     18.72 o 
  -4  12   9       12.53       28.08     15.91 o 
  -3  12   9        8.84       10.30     15.44 o 
 -15   0  10       25.93       30.89     17.78 o 
 -14   0  10        0.15        3.28     14.04 o 
 -13   0  10        1.49       10.51      7.44 o 
 -12   0  10        0.23       -0.11      6.58 o 
 -11   0  10       41.65       35.36     15.21 o 
 -10   0  10      143.74      111.39     17.32 o 
  -9   0  10      832.06      684.25     31.83 o 
  -8   0  10      797.63      749.77     32.76 o 
  -7   0  10      623.67      584.56     28.55 o 
  -6   0  10      718.38      800.32     32.29 o 
  -5   0  10      634.66      582.69     27.15 o 
  -4   0  10        9.74        5.72      8.19 o 
  -3   0  10      450.21      444.40     17.32 o 
  -2   0  10      175.18      191.81     12.56 o 
  -1   0  10      200.28      216.64     17.08 o 
   0   0  10      686.27      705.99     21.44 o 
   1   0  10     1340.30     1373.48     30.98 o 
   2   0  10       99.41      134.86     11.99 o 
   3   0  10       69.02       71.11     10.33 o 
   4   0  10        0.03       -6.55     13.57 o 
   5   0  10        1.61       -8.89     14.98 o 
   6   0  10        2.59      -11.23     15.91 o 
 -15   1  10       20.27       20.27      8.68 o 
 -14   1  10       72.57       64.16     10.04 o 
 -13   1  10       35.74       20.09      6.17 o 
 -12   1  10       30.02       20.91      6.82 o 
 -11   1  10       22.30       19.32      4.83 o 
 -10   1  10        0.69        6.17      5.13 o 
  -9   1  10        0.31       -5.85      7.28 o 
  -8   1  10        2.39        0.98      7.44 o 
  -7   1  10       84.79       73.46      7.71 o 
  -6   1  10      357.22      348.02     16.22 o 
  -5   1  10      225.92      235.65     13.90 o 
  -4   1  10      649.80      666.69     28.63 o 
  -3   1  10       35.36       38.13      5.55 o 
  -2   1  10       24.48       28.50      6.27 o 
  -1   1  10        0.62       -1.24      4.22 o 
   0   1  10        0.01       10.01      4.64 o 
   1   1  10        6.39       -2.62      4.54 o 
   2   1  10       29.96       19.69      6.35 o 
   3   1  10      142.33      168.37     11.56 o 
   4   1  10      138.11      148.57     11.34 o 
   5   1  10       40.79       41.53     14.51 o 
   6   1  10       42.44       36.51     12.41 o 
 -15   2  10        1.85        1.18      8.46 o 
 -14   2  10       21.28       13.04      8.30 o 
 -13   2  10        0.01        4.29      5.58 o 
 -12   2  10        6.03       13.66      5.59 o 
 -11   2  10       86.69       76.62      9.09 o 
 -10   2  10        4.41        4.77      4.41 o 
  -9   2  10       23.21       37.03      8.07 o 
  -8   2  10      263.78      306.41     12.31 o 
  -7   2  10      138.76      141.26     10.90 o 
  -6   2  10      128.74      109.58     11.25 o 
  -5   2  10        4.81       25.12      6.30 o 
  -4   2  10       48.08       54.33      7.20 o 
  -3   2  10      359.52      312.89     14.62 o 
  -2   2  10       51.40       65.45      6.46 o 
  -1   2  10      455.62      502.67     13.00 o 
   0   2  10       31.36       17.50      5.12 o 
   1   2  10       45.51       44.61      5.97 o 
   2   2  10        7.58        4.22      6.25 o 
   3   2  10      132.54      149.35     11.05 o 
   4   2  10        1.08       -3.17     10.12 o 
   5   2  10       25.58       28.49      9.13 o 
 -15   3  10       18.40       26.68     15.91 o 
 -14   3  10      120.74      141.49      9.76 o 
 -13   3  10       66.83       75.82      7.97 o 
 -12   3  10      139.00      189.45      9.92 o 
 -11   3  10      332.03      296.31     14.59 o 
 -10   3  10      168.47      153.99      8.51 o 
  -9   3  10       52.68       58.73      7.97 o 
  -8   3  10        0.64        5.76      5.44 o 
  -7   3  10      765.12      727.62     22.67 o 
  -6   3  10      255.60      242.11     14.55 o 
  -5   3  10     1238.59     1231.47     23.23 o 
  -4   3  10      768.10      723.38     17.72 o 
  -3   3  10      929.61      936.44     20.03 o 
  -2   3  10       81.91       90.29      8.71 o 
  -1   3  10      564.20      556.04     13.54 o 
   0   3  10       17.66       15.05     12.45 o 
   1   3  10       22.19       15.29      6.40 o 
   2   3  10      208.17      208.33     12.31 o 
   3   3  10      251.54      253.32     13.68 o 
   4   3  10      117.34      100.53     22.70 o 
   5   3  10       10.66        8.02      9.72 o 
 -15   4  10       26.72        4.68     13.10 o 
 -14   4  10       18.21       -9.50     18.25 o 
 -13   4  10        0.72       -4.58      5.28 o 
 -12   4  10        1.39       -0.38      6.95 o 
 -11   4  10      218.63      227.32     13.05 o 
 -10   4  10      247.53      257.18     13.11 o 
  -9   4  10      173.22      167.56      8.51 o 
  -8   4  10      143.92      149.85      7.92 o 
  -7   4  10      735.65      732.30     22.50 o 
  -6   4  10      706.85      770.24     18.55 o 
  -5   4  10       56.87       26.43      6.66 o 
  -4   4  10       32.99       21.58      6.37 o 
  -3   4  10       65.84       65.11     14.35 o 
  -2   4  10      327.55      310.26     12.15 o 
  -1   4  10     1360.79     1296.17    102.26 o 
   0   4  10      135.92      149.73      9.98 o 
   1   4  10      126.64      125.66      9.97 o 
   2   4  10      170.13      186.36     12.01 o 
   3   4  10      260.44      291.18     18.31 o 
   4   4  10        0.57       -4.18      8.89 o 
   5   4  10       61.38       70.76     13.13 o 
 -14   5  10        1.03        7.51     10.39 o 
 -13   5  10        7.98        1.32      9.25 o 
 -12   5  10       74.78       68.91     10.95 o 
 -11   5  10        0.37        6.59      6.72 o 
 -10   5  10       19.85        6.89      6.62 o 
  -9   5  10       14.17       21.81      5.20 o 
  -8   5  10       16.68       18.09      4.70 o 
  -7   5  10       24.91       42.78      7.13 o 
  -6   5  10      126.98      100.57      8.38 o 
  -5   5  10      178.93      160.84      9.99 o 
  -4   5  10        3.36        1.95      5.57 o 
  -3   5  10       47.15       50.90      7.97 o 
  -2   5  10      144.26      165.97     12.74 o 
  -1   5  10       15.16       12.72      8.89 o 
   0   5  10       22.86       21.30      8.54 o 
   1   5  10       22.34       12.36     20.12 o 
   2   5  10       28.48       17.99      9.33 o 
   3   5  10       13.51       25.38      9.32 o 
   4   5  10       29.40       28.58     13.34 o 
   5   5  10       28.98       21.06     15.91 o 
 -14   6  10        0.05      -11.23     13.57 o 
 -13   6  10        1.40       -6.32      9.27 o 
 -12   6  10        7.85       -2.74      8.43 o 
 -11   6  10      102.31      159.16     11.88 o 
 -10   6  10      108.39      142.96     11.26 o 
  -9   6  10       44.68       44.63      7.77 o 
  -8   6  10       10.00       20.04      6.93 o 
  -7   6  10        9.57        9.10      5.15 o 
  -6   6  10       51.54       65.79      5.52 o 
  -5   6  10       11.37       15.16      5.88 o 
  -4   6  10       26.70       17.06      7.73 o 
  -3   6  10       25.97       40.44      9.06 o 
  -2   6  10       35.32       24.43      8.06 o 
  -1   6  10      161.89      167.70     13.85 o 
   0   6  10       42.51       41.41      9.66 o 
   1   6  10       65.14       80.15     13.81 o 
   2   6  10       23.03       47.23     10.53 o 
   3   6  10       21.65       40.87     10.20 o 
   4   6  10        4.46        8.42      9.93 o 
 -13   7  10       52.64       38.13     13.81 o 
 -12   7  10       69.87       56.25     12.08 o 
 -11   7  10       55.30       57.20     11.53 o 
 -10   7  10       11.63       19.31      9.25 o 
  -9   7  10        3.16       -0.61      6.45 o 
  -8   7  10        1.03       -0.67      6.17 o 
  -7   7  10       52.60       59.71      7.91 o 
  -6   7  10      214.31      218.17      9.12 o 
  -5   7  10      293.79      298.64     12.68 o 
  -4   7  10      151.49      188.10     18.25 o 
  -3   7  10      296.58      300.69     16.15 o 
  -2   7  10      244.10      254.72     15.54 o 
  -1   7  10       16.77       18.18      8.86 o 
   0   7  10       32.49       25.34      9.72 o 
   1   7  10       29.85       29.95     10.33 o 
   2   7  10       28.52       12.93     11.47 o 
   3   7  10       80.53       54.38     11.53 o 
 -12   8  10        9.16        3.28     10.20 o 
 -11   8  10       10.38        3.51      9.60 o 
 -10   8  10       57.59       38.69     10.91 o 
  -9   8  10      215.23      176.11     15.06 o 
  -8   8  10      266.09      248.43     16.05 o 
  -7   8  10       81.02       82.99      9.00 o 
  -6   8  10       30.57       20.04      7.92 o 
  -5   8  10       41.77       64.65      9.76 o 
  -4   8  10        3.41        5.18      7.44 o 
  -3   8  10        6.43        9.69      8.06 o 
  -2   8  10       67.87       71.85     10.91 o 
  -1   8  10      111.83      115.10     13.04 o 
   0   8  10      201.89      209.73     37.68 o 
   1   8  10      115.04      164.66     15.54 o 
   2   8  10       48.46       47.56     12.05 o 
   3   8  10        1.56       12.17     15.91 o 
 -11   9  10       10.74       13.87     10.20 o 
 -10   9  10       36.62       15.53     10.39 o 
  -9   9  10        4.02        8.79      9.43 o 
  -8   9  10        0.77       23.87     12.64 o 
  -7   9  10       19.86       41.47      9.83 o 
  -6   9  10       23.10       25.78      8.92 o 
  -5   9  10        0.13       -6.55      6.95 o 
  -4   9  10       14.05       22.93     11.23 o 
  -3   9  10        2.80       17.32     11.23 o 
  -2   9  10       43.26       37.43     10.01 o 
  -1   9  10       27.62       45.02     10.86 o 
   0   9  10       25.58       14.40     12.40 o 
   1   9  10        7.18        8.49     10.09 o 
   2   9  10        5.36       -8.89     14.04 o 
 -10  10  10        5.03       11.70     15.44 o 
  -9  10  10      122.86      124.06     16.61 o 
  -8  10  10       74.16      123.56     20.12 o 
  -7  10  10       20.76       12.64     13.57 o 
  -6  10  10        5.39        6.55     11.70 o 
  -5  10  10       11.87        3.35      8.06 o 
  -4  10  10        2.48       21.06     11.70 o 
  -3  10  10       33.33       47.27     14.04 o 
  -2  10  10       86.36       79.56     15.91 o 
  -1  10  10       72.98       71.55     12.24 o 
   0  10  10       59.54       27.73     11.46 o 
  -8  11  10       28.03       23.87     15.44 o 
  -7  11  10       59.42       99.22     19.66 o 
  -6  11  10       27.36       56.16     16.85 o 
  -5  11  10       84.28       75.35     18.25 o 
  -3  11  10       65.14       51.95     15.44 o 
  -2  11  10       40.07       47.74     15.91 o 
 -15   1  11        7.73        8.79     11.06 o 
 -14   1  11       18.24       14.34      6.22 o 
 -13   1  11       42.86       42.39      5.83 o 
 -12   1  11        9.31        6.54      4.68 o 
 -11   1  11       54.36       67.52      7.09 o 
 -10   1  11        6.75       -0.20      6.12 o 
  -9   1  11      228.41      239.96     16.07 o 
  -8   1  11      673.16      713.38     32.76 o 
  -7   1  11      656.49      692.49     31.12 o 
  -6   1  11      285.11      294.52     20.12 o 
  -5   1  11        0.53        0.97      5.85 o 
  -4   1  11        6.11        3.08      5.76 o 
  -3   1  11       91.37      122.86      8.06 o 
  -2   1  11       30.44       50.09      6.31 o 
  -1   1  11      164.02      154.81     10.47 o 
   0   1  11      561.51      550.52     21.35 o 
   1   1  11       92.70      112.17      8.40 o 
   2   1  11      103.76      117.29     10.52 o 
   3   1  11      110.20      132.35     11.65 o 
   4   1  11       79.58       66.80     17.55 o 
 -15   2  11       20.90       33.50     12.25 o 
 -14   2  11       66.74       66.25      8.13 o 
 -13   2  11       58.71       72.81      9.53 o 
 -12   2  11      144.26      133.30      7.68 o 
 -11   2  11      123.34       95.95      7.67 o 
 -10   2  11       22.90       30.26      5.53 o 
  -9   2  11       60.89       82.11      8.60 o 
  -8   2  11      117.24      146.35     28.55 o 
  -7   2  11      161.96      156.11     13.56 o 
  -6   2  11      426.00      397.38     17.86 o 
  -5   2  11      564.86      563.81     16.56 o 
  -4   2  11      403.91      388.87     14.13 o 
  -3   2  11      443.23      439.76     16.15 o 
  -2   2  11      306.27      306.34     11.19 o 
  -1   2  11      336.22      359.74     11.99 o 
   0   2  11       15.89        9.90      5.32 o 
   1   2  11        7.21        9.91      6.88 o 
   2   2  11       22.06       17.20      9.02 o 
   3   2  11       98.18      108.54     11.04 o 
   4   2  11      101.09      100.34     11.43 o 
 -15   3  11       16.02       16.89     11.58 o 
 -14   3  11       22.67       13.55      6.80 o 
 -13   3  11        1.35        3.38      5.80 o 
 -12   3  11        7.27        4.86      7.38 o 
 -11   3  11        3.48        4.13      5.28 o 
 -10   3  11        0.97        9.10      5.02 o 
  -9   3  11      131.36      109.93      7.62 o 
  -8   3  11       46.60       45.78     10.26 o 
  -7   3  11      340.61      332.90     17.35 o 
  -6   3  11      225.59      263.61     15.72 o 
  -5   3  11      149.83      160.61     10.36 o 
  -4   3  11       55.00       67.35      8.07 o 
  -3   3  11      187.21      189.61     10.93 o 
  -2   3  11      225.45      219.11     11.38 o 
  -1   3  11       56.17       54.20      8.36 o 
   0   3  11       60.71       40.78      7.74 o 
   1   3  11      210.42      251.35     13.41 o 
   2   3  11       94.16       90.39     10.33 o 
   3   3  11       34.67       20.09      8.61 o 
   4   3  11        8.47        7.65     11.23 o 
 -14   4  11       10.12        5.91      6.78 o 
 -13   4  11       10.78       28.09      6.91 o 
 -12   4  11       12.65        7.48      7.65 o 
 -11   4  11       24.29       27.20      5.99 o 
 -10   4  11        8.65       15.66      5.75 o 
  -9   4  11        2.51        9.64      5.00 o 
  -8   4  11       23.28       16.06      5.48 o 
  -7   4  11      203.45      227.46     28.78 o 
  -6   4  11        0.97        9.87      6.35 o 
  -5   4  11      133.82      131.37     10.04 o 
  -4   4  11       37.73       37.48      8.50 o 
  -3   4  11       58.35       41.03      7.98 o 
  -2   4  11       35.32       26.57      8.40 o 
  -1   4  11      236.37      224.42     15.36 o 
   0   4  11       49.15       49.79      7.93 o 
   1   4  11       71.36       89.21      9.75 o 
   2   4  11       12.04        0.70      7.54 o 
   3   4  11       17.85       20.23      9.77 o 
   4   4  11        0.59       -1.59     10.12 o 
 -14   5  11        2.11       -3.74     12.64 o 
 -13   5  11        0.38        0.78      9.25 o 
 -12   5  11       14.06       13.57      7.84 o 
 -11   5  11       75.00       77.17      9.82 o 
 -10   5  11       93.91       89.80      7.67 o 
  -9   5  11      129.89      111.01      8.95 o 
  -8   5  11       47.90       46.89      6.91 o 
  -7   5  11      158.68      171.00     10.03 o 
  -6   5  11      138.76      153.07     10.45 o 
  -5   5  11      191.56      229.84     14.77 o 
  -4   5  11       56.30       57.73      8.18 o 
  -3   5  11        0.39       -5.62      7.28 o 
  -2   5  11      405.55      381.29     35.10 o 
  -1   5  11      136.70      144.05     12.99 o 
   0   5  11       84.33       89.86     12.19 o 
   1   5  11      177.61      176.15     14.99 o 
   2   5  11      108.39      149.34     14.79 o 
   3   5  11       18.16       24.69     11.12 o 
 -13   6  11       44.23       34.77     11.91 o 
 -12   6  11      102.34       95.94     13.23 o 
 -11   6  11      176.39      184.26     13.32 o 
 -10   6  11      271.78      266.72     14.23 o 
  -9   6  11       45.31       56.31     11.05 o 
  -8   6  11       12.07       15.20      6.23 o 
  -7   6  11        3.96        9.85      5.24 o 
  -6   6  11       20.99       17.26      5.03 o 
  -5   6  11      167.12      158.70     15.56 o 
  -4   6  11      248.70      255.46     20.59 o 
  -3   6  11      596.84      557.91     24.34 o 
  -2   6  11      167.12      173.93     22.00 o 
  -1   6  11       51.40       99.06     12.38 o 
   0   6  11      106.74      145.16     14.37 o 
   1   6  11       41.49       38.99     10.66 o 
   2   6  11       23.00       23.45     11.93 o 
   3   6  11       51.85       35.10     19.19 o 
 -13   7  11        0.75       -5.15     14.04 o 
 -12   7  11        0.59        4.95     10.42 o 
 -11   7  11        0.58      -10.60      8.77 o 
 -10   7  11        6.84        3.09      7.36 o 
  -9   7  11       10.43       26.76      9.91 o 
  -8   7  11        0.79       -1.59      8.89 o 
  -7   7  11        0.65        1.08      5.31 o 
  -6   7  11        1.83        4.68     10.76 o 
  -5   7  11        2.52        2.10      7.06 o 
  -4   7  11       24.34       26.80     11.93 o 
  -3   7  11        8.53        4.14     14.27 o 
  -2   7  11       10.53       -2.93      7.92 o 
  -1   7  11       12.70        7.71      9.11 o 
   0   7  11       12.39        3.29      9.58 o 
   1   7  11        1.17       -6.36      9.22 o 
   2   7  11        6.42       14.04     17.32 o 
 -12   8  11       17.90       12.40     11.25 o 
 -11   8  11       37.07       28.92     19.89 o 
 -10   8  11       13.90       15.91     14.98 o 
  -9   8  11        8.23       -5.30     10.53 o 
  -8   8  11       23.24       23.02      9.72 o 
  -7   8  11       19.69       21.74      8.53 o 
  -6   8  11        3.68        6.55     11.23 o 
  -5   8  11       23.47       54.76     14.51 o 
  -4   8  11      164.91      179.43     14.56 o 
  -3   8  11       96.70      104.88     12.66 o 
  -2   8  11       15.28        7.10      9.53 o 
  -1   8  11        2.08      -12.24     17.78 o 
   0   8  11        5.31        8.30      9.86 o 
   1   8  11        0.18        1.40     16.38 o 
 -11   9  11        7.52       -4.68     11.23 o 
 -10   9  11       57.12       89.39     19.66 o 
  -8   9  11       91.84      127.30     19.19 o 
  -7   9  11       65.19      111.44     12.89 o 
  -6   9  11       39.60       30.89     13.57 o 
  -5   9  11       17.36        0.00     10.76 o 
  -4   9  11        5.44        2.81     11.23 o 
  -3   9  11        3.59        0.94     11.70 o 
  -2   9  11       17.24        0.94      9.27 o 
  -1   9  11       54.15       21.73     11.13 o 
   0   9  11       66.76       59.44     19.19 o 
  -8  10  11        1.51        0.94     12.64 o 
  -7  10  11        0.09       11.70     13.10 o 
  -6  10  11       16.68       26.68     13.57 o 
  -5  10  11       47.33       57.57     14.98 o 
  -4  10  11       14.67       17.32     13.57 o 
  -3  10  11       88.14       73.48     17.32 o 
  -2  10  11       79.91       80.97     17.78 o 
 -15   0  12       23.57       28.08     15.91 o 
 -14   0  12       98.01       99.16     12.46 o 
 -13   0  12       19.89       27.20      9.07 o 
 -12   0  12        2.04      -10.58     12.64 o 
 -11   0  12       32.02       25.74     15.44 o 
 -10   0  12      115.70      144.15     20.59 o 
  -9   0  12      574.06      491.89     29.95 o 
  -8   0  12      887.45      899.54     37.91 o 
  -7   0  12      679.86      695.48     33.70 o 
  -6   0  12      395.12      415.60     27.15 o 
  -5   0  12      638.26      626.68     30.89 o 
  -4   0  12      375.26      343.92     17.17 o 
  -3   0  12        0.80        0.78      7.18 o 
  -2   0  12      128.78      122.60     12.19 o 
  -1   0  12       77.13       80.96     18.95 o 
   0   0  12       56.98       33.44      9.43 o 
   1   0  12      543.42      563.09     22.70 o 
   2   0  12      342.34      384.24     30.42 o 
   3   0  12       23.83       21.06     16.85 o 
 -15   1  12        0.71        7.38     10.68 o 
 -14   1  12        1.40       -6.93      5.91 o 
 -13   1  12        7.24        6.87      5.14 o 
 -12   1  12        1.29       -0.13      5.15 o 
 -11   1  12       56.40       44.27      7.70 o 
 -10   1  12       36.97       34.15     10.24 o 
  -9   1  12      159.74      117.47     13.56 o 
  -8   1  12        1.43        2.45     14.51 o 
  -7   1  12        0.11       11.28      8.73 o 
  -6   1  12       43.01       45.23     10.09 o 
  -5   1  12       16.88        4.80      6.39 o 
  -4   1  12      140.92      134.95     10.35 o 
  -3   1  12       48.92       46.37      6.64 o 
  -2   1  12       72.48      110.03      8.49 o 
  -1   1  12      102.46      127.90      8.82 o 
   0   1  12       50.86       72.18      7.61 o 
   1   1  12       48.53       43.66      9.02 o 
   2   1  12        4.13        2.12      7.92 o 
   3   1  12       28.73       22.61     14.27 o 
 -15   2  12        1.62       -0.01      7.13 o 
 -14   2  12        0.89       -4.58      5.98 o 
 -13   2  12        0.00       -6.18      4.65 o 
 -12   2  12       27.07       26.55      6.29 o 
 -11   2  12        3.05        5.52      5.32 o 
 -10   2  12       11.21        7.23      9.10 o 
  -9   2  12      111.75      160.32     15.06 o 
  -8   2  12       40.24       31.36     10.59 o 
  -7   2  12       73.84       71.33     16.38 o 
  -6   2  12       44.03       54.20     10.09 o 
  -5   2  12       30.56       37.33      7.75 o 
  -4   2  12        8.98        7.75      6.18 o 
  -3   2  12        0.03       -6.16      5.47 o 
  -2   2  12        4.02        2.90      5.15 o 
  -1   2  12        0.06       -2.53      5.13 o 
   0   2  12        8.38        5.52     10.17 o 
   1   2  12       76.65       88.17     10.72 o 
   2   2  12       40.59       36.23     12.31 o 
   3   2  12        0.25        4.79     12.88 o 
 -14   3  12       22.68       27.15      7.28 o 
 -13   3  12       37.99       44.01      7.31 o 
 -12   3  12       76.07       85.37      8.77 o 
 -11   3  12       99.72      108.81      8.27 o 
 -10   3  12      125.15      132.53     10.22 o 
  -9   3  12      148.53      177.68     15.39 o 
  -8   3  12       61.64       96.28     18.95 o 
  -7   3  12       22.79       15.15     10.06 o 
  -6   3  12        0.88       -1.51      6.18 o 
  -5   3  12       69.48       58.05      8.27 o 
  -4   3  12      226.49      221.49     12.04 o 
  -3   3  12      211.74      233.04     14.33 o 
  -2   3  12      100.99      114.58      9.58 o 
  -1   3  12      116.58      121.59     10.51 o 
   0   3  12       23.54       23.45      8.12 o 
   1   3  12       87.71      122.43     11.58 o 
   2   3  12        0.12        5.24      8.47 o 
   3   3  12       37.82       20.30     11.46 o 
 -14   4  12       12.63       11.20      7.59 o 
 -13   4  12       45.53       27.44      8.88 o 
 -12   4  12       27.17       13.11      7.95 o 
 -11   4  12        4.42        8.91      6.27 o 
 -10   4  12       73.56       79.88      8.74 o 
  -9   4  12       77.60       77.03      9.42 o 
  -8   4  12       74.17       92.25     12.41 o 
  -7   4  12      366.59      347.80     18.20 o 
  -6   4  12      204.29      218.28     12.33 o 
  -5   4  12       33.96       53.22      8.54 o 
  -4   4  12        1.58        7.24      6.35 o 
  -3   4  12       40.88       45.25     10.12 o 
  -2   4  12       32.02       18.54      9.11 o 
  -1   4  12       23.57       14.23      8.54 o 
   0   4  12      103.24      100.44     12.37 o 
   1   4  12       57.93       63.03      9.64 o 
   2   4  12       92.34       92.61     14.13 o 
 -13   5  12       13.91       12.49      8.81 o 
 -12   5  12       43.12       15.15      8.19 o 
 -11   5  12       23.49        8.11      9.72 o 
 -10   5  12       20.49       32.58      8.98 o 
  -9   5  12        7.34        4.42      6.34 o 
  -8   5  12       84.28       96.66      8.91 o 
  -7   5  12        7.29       13.24      8.77 o 
  -6   5  12        0.71       -7.78      6.11 o 
  -5   5  12       10.18       14.51      7.94 o 
  -4   5  12        2.99        6.91      8.40 o 
  -3   5  12      143.32      150.69     14.39 o 
  -2   5  12       18.13       16.88      9.22 o 
  -1   5  12       82.22       98.84     16.61 o 
   0   5  12       36.80       24.11      9.90 o 
   1   5  12        6.44        7.53      9.56 o 
   2   5  12        1.87      -11.23     15.91 o 
 -13   6  12        8.30       -1.87     13.57 o 
 -12   6  12        1.52       -3.27      7.90 o 
 -11   6  12       15.11       34.07     11.05 o 
 -10   6  12       45.55       36.38     11.41 o 
  -9   6  12       60.64       48.78     15.42 o 
  -8   6  12        0.34       11.72      5.60 o 
  -7   6  12       98.20      106.05      8.91 o 
  -6   6  12      153.95      173.17      9.39 o 
  -5   6  12       91.11      103.48     12.91 o 
  -4   6  12        6.96        1.40      8.60 o 
  -3   6  12       32.40       35.88     17.32 o 
  -2   6  12       55.53       57.32     12.05 o 
  -1   6  12       20.30        6.86     16.61 o 
   0   6  12       37.99       12.12     10.45 o 
   1   6  12        0.19      -20.36     13.57 o 
 -12   7  12       86.07       64.59     19.66 o 
 -11   7  12      130.21      162.40     22.93 o 
 -10   7  12       35.59       37.35     25.51 o 
  -9   7  12        6.64       10.81      9.58 o 
  -8   7  12       52.61       35.29      7.27 o 
  -7   7  12        0.27        6.55     12.17 o 
  -6   7  12        8.54       13.04      9.20 o 
  -5   7  12       78.87       87.83     12.24 o 
  -4   7  12      158.36      137.80     14.22 o 
  -3   7  12      329.79      334.12     18.85 o 
  -2   7  12      206.60      192.89     16.84 o 
  -1   7  12      113.01      120.84     17.32 o 
   0   7  12       12.08      -11.23     15.44 o 
 -11   8  12        0.10      -18.25     14.51 o 
 -10   8  12        0.63      -14.51     12.64 o 
  -9   8  12       10.79        6.47      9.91 o 
  -8   8  12       45.08       40.25     15.44 o 
  -7   8  12       52.85       25.74     13.57 o 
  -6   8  12       15.97       13.10     13.57 o 
  -5   8  12      102.37      117.47     18.72 o 
  -4   8  12       97.29      119.57     13.57 o 
  -3   8  12        3.53       10.55     10.06 o 
  -2   8  12        0.01       -3.13     10.12 o 
  -1   8  12        1.61       19.66     15.91 o 
  -8   9  12        2.13       -3.28     13.10 o 
  -7   9  12        0.21        8.42     13.57 o 
  -6   9  12        0.09       11.70     12.64 o 
  -5   9  12        0.09      -17.55     11.70 o 
  -4   9  12        0.10       16.38     13.57 o 
  -3   9  12        7.56       12.68     18.02 o 
  -2   9  12        0.19        0.00     16.38 o 
 -14   1  13       17.58       21.35      6.42 o 
 -13   1  13       19.86       20.49      8.11 o 
 -12   1  13        1.09       -0.07      6.31 o 
 -11   1  13        4.94        2.19     10.06 o 
 -10   1  13       21.22       36.93     11.24 o 
  -9   1  13      151.92      115.24     14.06 o 
  -8   1  13       48.47       69.01     17.55 o 
  -7   1  13      187.20      197.57     15.72 o 
  -6   1  13      417.61      443.54     19.85 o 
  -5   1  13      120.78      129.11     13.04 o 
  -4   1  13       14.71        7.30      6.64 o 
  -3   1  13       18.84       20.25      6.44 o 
  -2   1  13       46.45       40.64      7.22 o 
  -1   1  13        2.77       -0.97      5.57 o 
   0   1  13      118.65      117.07     11.27 o 
   1   1  13      158.52      158.79     19.72 o 
 -14   2  13        0.02        1.34      6.63 o 
 -13   2  13       32.58       44.26      7.65 o 
 -12   2  13       17.26       13.03      7.38 o 
 -11   2  13      119.48      112.03     10.31 o 
 -10   2  13       98.66      109.54     14.06 o 
  -9   2  13      295.58      332.38     19.53 o 
  -8   2  13       60.84       75.98     12.41 o 
  -7   2  13       28.67       50.34     16.85 o 
  -6   2  13        0.53       -7.81      7.92 o 
  -5   2  13       10.62       12.40      7.02 o 
  -4   2  13       97.35       84.29      9.36 o 
  -3   2  13       41.12       32.13      7.73 o 
  -2   2  13      133.50      119.06      9.02 o 
  -1   2  13      260.48      308.42     15.71 o 
   0   2  13      152.63      197.29     13.74 o 
   1   2  13       61.93       90.54     11.08 o 
 -14   3  13       32.69       20.72      8.19 o 
 -13   3  13       23.43        4.68      7.64 o 
 -12   3  13       48.12       29.87      7.77 o 
 -11   3  13        1.78       -2.11      5.70 o 
 -10   3  13        7.08        8.93      6.11 o 
  -9   3  13       10.73       19.55     10.42 o 
  -8   3  13       86.57       81.04     12.91 o 
  -7   3  13       30.94       21.67     10.09 o 
  -6   3  13        1.71        3.58      7.21 o 
  -5   3  13       29.73       25.45      7.54 o 
  -4   3  13      238.41      236.99     13.28 o 
  -3   3  13       34.43       40.98      8.98 o 
  -2   3  13        5.59        7.63      8.64 o 
  -1   3  13        2.44        5.29      7.56 o 
   0   3  13        0.15        2.27      7.60 o 
   1   3  13       11.68       12.02      8.93 o 
 -13   4  13       11.78       -1.87     16.85 o 
 -12   4  13       27.92       23.55      7.79 o 
 -11   4  13       41.80       30.21      8.65 o 
 -10   4  13       10.47       12.27      6.57 o 
  -9   4  13        3.14       -1.82      5.58 o 
  -8   4  13       15.55       19.88     10.24 o 
  -7   4  13       27.89       40.49     11.93 o 
  -6   4  13        5.61       13.70      7.46 o 
  -5   4  13       36.58       49.22      8.88 o 
  -4   4  13       35.94       51.89     11.24 o 
  -3   4  13        4.51        4.03      8.53 o 
  -2   4  13       90.76      118.69     13.92 o 
  -1   4  13       22.08       29.15     10.01 o 
   0   4  13        5.56        0.02      9.72 o 
   1   4  13        0.17        0.89     10.53 o 
 -13   5  13       41.22       43.53     19.19 o 
 -12   5  13        2.63       -1.21     12.17 o 
 -11   5  13        0.28        0.83      5.98 o 
 -10   5  13        0.30       -0.26      7.44 o 
  -9   5  13       16.45        6.85      6.99 o 
  -8   5  13       39.50       33.84      7.20 o 
  -7   5  13      116.38      130.50     14.23 o 
  -6   5  13       89.17      122.29     11.34 o 
  -5   5  13      166.09      195.87     16.22 o 
  -4   5  13      161.80      153.47     15.18 o 
  -3   5  13       72.05       72.28     14.98 o 
  -2   5  13       53.04       11.36      9.08 o 
  -1   5  13        0.60        6.48     12.17 o 
   0   5  13        3.67       -9.83     14.51 o 
 -12   6  13       28.01       40.25     18.25 o 
 -11   6  13       67.91       66.92     13.57 o 
 -10   6  13       77.92       80.76      9.35 o 
  -9   6  13       65.89       43.10     10.16 o 
  -8   6  13       39.16       27.17      6.98 o 
  -7   6  13        0.15        2.67      6.92 o 
  -6   6  13       13.20       17.43     10.09 o 
  -5   6  13        2.47        2.02      9.32 o 
  -4   6  13       87.64       62.11     12.08 o 
  -3   6  13      256.22      275.45     33.70 o 
  -2   6  13       41.15       65.30     12.38 o 
  -1   6  13       40.17       32.76     18.25 o 
 -11   7  13       25.48       48.44     13.57 o 
 -10   7  13       15.86       10.31     10.72 o 
  -9   7  13        0.86        5.38      9.93 o 
  -8   7  13        7.99       18.72     14.51 o 
  -7   7  13        7.16       15.44     14.98 o 
  -6   7  13        1.06       -9.40      9.06 o 
  -5   7  13       62.22       58.82     12.23 o 
  -4   7  13        1.06       16.39     10.91 o 
  -3   7  13        1.00        3.38     10.09 o 
  -2   7  13       16.77       43.53     18.25 o 
  -9   8  13       10.61       35.10     16.85 o 
  -8   8  13        5.81       10.76     14.98 o 
  -7   8  13        0.04       -1.40     14.04 o 
  -6   8  13        3.31       -1.40     13.57 o 
  -5   8  13        3.50       22.00     14.98 o 
  -4   8  13       71.36       55.23     18.25 o 
  -3   8  13       62.04       43.53     19.66 o 
 -13   0  14       66.57       64.12     14.04 o 
 -12   0  14        6.25       -4.21     15.44 o 
 -11   0  14      150.10      148.83     23.40 o 
 -10   0  14       36.95       49.61     17.32 o 
  -9   0  14       99.96       83.31     18.25 o 
  -8   0  14      185.91      210.14     24.34 o 
  -7   0  14       84.88       50.08     14.98 o 
  -6   0  14       95.16       84.71     17.78 o 
  -5   0  14       23.22       19.66     12.64 o 
  -4   0  14       47.12       54.11     12.40 o 
  -3   0  14      104.46      132.77     25.27 o 
  -2   0  14        3.26       23.44     11.47 o 
  -1   0  14       37.57       90.50     13.13 o 
   0   0  14        0.12      -15.91     15.44 o 
 -13   1  14        4.29       -5.71     10.06 o 
 -12   1  14        0.11        1.22      6.49 o 
 -11   1  14       52.07       64.07     15.91 o 
 -10   1  14       24.05       14.56     11.08 o 
  -9   1  14       67.49       65.45     13.10 o 
  -8   1  14       12.50       21.81     10.06 o 
  -7   1  14       25.39       29.02     10.59 o 
  -6   1  14        3.30        8.82      9.83 o 
  -5   1  14        1.25       10.30      8.94 o 
  -4   1  14       10.31       12.47      7.19 o 
  -3   1  14       25.39       47.59      7.83 o 
  -2   1  14       67.43       86.63      8.94 o 
  -1   1  14       81.57       87.05     11.15 o 
   0   1  14       34.11       26.43      9.68 o 
 -13   2  14        1.56       -2.81      9.36 o 
 -12   2  14       37.49       35.45      8.62 o 
 -11   2  14        5.57        5.07     10.57 o 
 -10   2  14        9.30       21.89     11.93 o 
  -9   2  14        0.12       -3.28      9.27 o 
  -8   2  14        3.62        0.91      9.06 o 
  -7   2  14        2.88        2.14      9.10 o 
  -6   2  14        0.27       -0.06      8.06 o 
  -5   2  14        3.30       -1.74      6.64 o 
  -4   2  14        4.76        4.44      7.24 o 
  -3   2  14       18.53        8.58      7.35 o 
  -2   2  14       14.94       15.59      8.61 o 
  -1   2  14        0.03      -14.75      9.83 o 
 -13   3  14       23.22       21.53     10.76 o 
 -12   3  14        5.68        8.90      8.93 o 
 -11   3  14       53.63       57.69     10.34 o 
 -10   3  14      105.81      132.66     15.54 o 
  -9   3  14      136.20      166.78     16.38 o 
  -8   3  14      103.08      112.76     15.91 o 
  -7   3  14       47.64       36.48     10.91 o 
  -6   3  14       18.43       25.96      9.91 o 
  -5   3  14        0.01        1.56      7.21 o 
  -4   3  14       31.31       18.32      7.69 o 
  -3   3  14       59.79       54.82     11.12 o 
  -2   3  14       97.79       73.75     12.99 o 
  -1   3  14       70.82       75.04     14.04 o 
 -12   4  14       38.54       26.93     11.93 o 
 -11   4  14       10.30        7.32      7.01 o 
 -10   4  14        0.81        3.37      6.18 o 
  -9   4  14        1.26       -6.08      9.93 o 
  -8   4  14        0.68       10.49     15.68 o 
  -7   4  14       16.31       13.34      9.93 o 
  -6   4  14      152.97      169.74     13.31 o 
  -5   4  14      195.39      222.52     17.37 o 
  -4   4  14      125.13      163.38     15.54 o 
  -3   4  14       56.45       87.72     13.71 o 
  -2   4  14       23.18       60.52     12.71 o 
  -1   4  14        0.02        9.36     15.91 o 
 -12   5  14        0.47        0.94      7.96 o 
 -11   5  14        9.88        8.25      7.60 o 
 -10   5  14       11.95       16.07      6.70 o 
  -9   5  14       13.56       17.61      7.09 o 
  -8   5  14        3.91       -3.24     10.09 o 
  -7   5  14       13.69       23.87     10.92 o 
  -6   5  14       26.27       31.09     11.72 o 
  -5   5  14        1.89        2.11     14.51 o 
  -4   5  14        0.37       -0.54      9.99 o 
  -3   5  14        2.70       22.27     11.66 o 
  -2   5  14        0.32      -12.17     15.91 o 
 -10   6  14        0.49        4.99      6.81 o 
  -9   6  14        0.91       -5.46      5.79 o 
  -8   6  14        2.44        3.62      6.55 o 
  -7   6  14       18.11       16.85     15.44 o 
  -6   6  14       59.53       54.05     14.74 o 
  -5   6  14       11.03        2.54     10.06 o 
  -4   6  14       22.49       47.27     19.19 o 
  -3   6  14        4.73        5.62     16.85 o 
  -6   7  14        0.06        9.83     15.91 o 
  -5   7  14        1.29        3.74     16.38 o 
 -11   1  15       72.59       59.51     14.06 o 
 -10   1  15        0.11      -15.12     10.20 o 
  -9   1  15        0.71       11.52     14.04 o 
  -8   1  15        2.35        6.55      9.60 o 
  -7   1  15        0.44        1.98     14.27 o 
  -6   1  15      125.08      127.43     14.39 o 
  -5   1  15       47.42       59.31     14.04 o 
  -4   1  15       26.37       39.56      9.98 o 
  -3   1  15       26.80       24.14      8.29 o 
 -11   2  15       64.94       98.28     22.00 o 
 -10   2  15       48.73       42.12     13.57 o 
  -9   2  15       43.45       25.27     11.91 o 
  -8   2  15       77.50       78.30     14.74 o 
  -7   2  15       93.59      110.87     13.89 o 
  -6   2  15       42.48       66.55     12.24 o 
  -5   2  15        2.72        5.33      8.67 o 
  -4   2  15        1.13        9.25      7.96 o 
  -3   2  15        4.66       16.38     15.91 o 
 -11   3  15        1.17       -3.28      7.49 o 
 -10   3  15        1.14       -0.45     11.41 o 
  -9   3  15        2.44        5.75     11.05 o 
  -8   3  15        4.44        2.62     10.20 o 
  -7   3  15       18.25       14.59     10.42 o 
  -6   3  15        0.94        3.74      9.58 o 
  -5   3  15        6.24       12.43      8.30 o 
  -4   3  15       34.10       25.17     11.58 o 
  -3   3  15       51.78       34.17     17.32 o 
 -10   4  15        1.95       -5.11      6.84 o 
  -9   4  15        1.12        0.62     20.59 o 
  -8   4  15       27.11       29.74     11.57 o 
  -7   4  15        3.52        6.33     10.39 o 
  -6   4  15        3.36        4.21     15.91 o 
  -5   4  15       15.56       13.57     16.85 o 
  -4   4  15       24.22        2.34     16.85 o 
  -9   5  15        2.17       -0.48     11.23 o 
  -8   5  15        1.96        7.96     15.91 o 
  -6   5  15       51.90       51.95     17.32 o 
  -5   5  15       31.16       55.23     19.19 o 
  -7   1  16       20.18       26.21     16.85 o 
  -6   1  16       16.16        5.15     14.51 o 
  -7   2  16       25.38       53.35     17.78 o 
                                                 
